# Supplementary material for: 8-Methyl-2-[4-(trifluoro­meth­yl)phen­yl]-8H-pyrazolo­[4,3-e][1,2,4]triazolo[1,5-c]pyrimidin-5-amine methanol disolvate
Source: Acta Crystallogr Sect E Struct Rep Online. 2010 Jun 26;66(Pt 7):o1835–6. doi: 10.1107/S1600536810024591 (PMC3007048; doi:10.1107/S1600536810024591)
Supplement: Supplementary file 1 [file e-66-o1835-sup1.cif]

##############################################################################
###                                                                        ###
###        Electronic paper (Acta Crystallographica Section E)             ###
###                                                                        ###
##############################################################################
#                                                                            #
# This CIF contains the data in a paper accepted for publication in Acta     #
# Crystallographica Section E. It conforms to the requirements of Notes      #
# for Authors for Section E, and has been peer reviewed under the auspices   #
# of the IUCr Commission on Journals.                                        #
#                                                                            #
# Full details of the Crystallographic Information File format               #
# are given in the paper "The Crystallographic Information File (CIF):       #
# a New Standard Archive File for Crystallography" by S. R. Hall, F. H.      #
# Allen and I. D. Brown [Acta Cryst. (1991), A47, 655-685].                  #
#                                                                            #
# The current version of the core CIF dictionary is obtainable from          #
# ftp://ftp.iucr.org/pub/cif_core.dic. The current version number is 2.4.    #
#                                                                            #
# Software is freely available for graphical display of the structure(s) in  #
# this CIF.  For information consult the CIF home page http://www.iucr.org/  #
# cif/home.html                                                              #
#                                                                            #
# This file may be used for bona fide research purposes within the           #
# scientific community so long as proper attribution is given to the journal # 
# article from which it was obtained.                                        #
#                                                                            #
##############################################################################
                                             
data_I
_audit_creation_method     SHELXL-97
_chemical_name_systematic
;\
8-Methyl-2-[4-(trifluoromethyl)phenyl]-8<i>H</i>-pyrazolo[4,3-\
<i>e</i>][1,2,4]triazolo[1,5-<i>c</i>]pyrimidin-5-amine methanol disolvate
;
_chemical_name_common     ?
_chemical_formula_moiety     'C14 H10 F3 N7, 2C H4 O'
_chemical_formula_sum     'C16 H18 F3 N7 O2'
_chemical_formula_iupac     'C14 H10 F3 N7, 2C H4 O'
_chemical_formula_weight     397.37
_chemical_melting_point     573
_symmetry_cell_setting     monoclinic
_symmetry_space_group_name_H-M     'P 21/n'
_symmetry_space_group_name_Hall     '-P 2yn'
loop_
    _symmetry_equiv_pos_as_xyz
    'x, y, z'
    '-x+1/2, y+1/2, -z+1/2'
    '-x, -y, -z'
    'x-1/2, -y-1/2, z-1/2'
_cell_length_a     4.6179(3)
_cell_length_b     17.1149(10)
_cell_length_c     22.7627(13)
_cell_angle_alpha     90.00
_cell_angle_beta     94.3230(10)
_cell_angle_gamma     90.00
_cell_volume     1793.93(19)
_cell_formula_units_Z     4
_cell_measurement_reflns_used     4421
_cell_measurement_theta_min     2.38
_cell_measurement_theta_max     27.18
_cell_measurement_temperature     223(2)
_exptl_crystal_description     Block
_exptl_crystal_colour     Colourless
_exptl_crystal_size_max     0.58
_exptl_crystal_size_mid     0.32
_exptl_crystal_size_min     0.12
_exptl_crystal_density_diffrn     1.471
_exptl_crystal_density_meas     ?
_exptl_crystal_density_method     'not measured'
_exptl_crystal_F_000     824
_exptl_absorpt_coefficient_mu     0.123
_exptl_absorpt_correction_type     multi-scan
_exptl_absorpt_process_details     '(SADABS; Sheldrick, 2001)'
_exptl_absorpt_correction_T_min     0.9320
_exptl_absorpt_correction_T_max     0.9854
_exptl_special_details
;
;
_diffrn_ambient_temperature     223(2)
_diffrn_radiation_type     MoK\a
_diffrn_radiation_wavelength     0.71073
_diffrn_radiation_source     'fine-focus sealed tube'
_diffrn_radiation_monochromator     graphite
_diffrn_measurement_device_type     'Bruker SMART APEX CCD'
_diffrn_measurement_method     '\f and \w'
_diffrn_detector_area_resol_mean     ?
_diffrn_reflns_number     12385
_diffrn_reflns_av_R_equivalents     0.0270
_diffrn_reflns_av_sigmaI/netI     0.0305
_diffrn_reflns_theta_min     1.49
_diffrn_reflns_theta_max     27.49
_diffrn_reflns_theta_full     27.49
_diffrn_measured_fraction_theta_max     0.999
_diffrn_measured_fraction_theta_full     0.999
_diffrn_reflns_limit_h_min     -5
_diffrn_reflns_limit_h_max     5
_diffrn_reflns_limit_k_min     -21
_diffrn_reflns_limit_k_max     22
_diffrn_reflns_limit_l_min     -23
_diffrn_reflns_limit_l_max     29
_diffrn_standards_number     0
_diffrn_standards_interval_count     .
_diffrn_standards_interval_time     .
_diffrn_standards_decay_%     ?
_refine_special_details
;
Refinement of <i>F</i>^2^ against ALL reflections. The weighted <i>R</i>-factor
<i>wR</i> and goodness of fit <i>S</i> are based on <i>F</i>^2^, conventional
<i>R</i>-factors <i>R</i> are based on <i>F</i>, with <i>F</i> set to zero for
negative <i>F</i>^2^. The threshold expression of <i>F</i>^2^ >
2\s(<i>F</i>^2^) is used only for calculating <i>R</i>-factors(gt) <i>etc</i>.
and is not relevant to the choice of reflections for refinement.
<i>R</i>-factors based on <i>F</i>^2^ are statistically about twice as large
as those based on <i>F</i>, and <i>R</i>- factors based on ALL data will be
even larger.
;
_reflns_number_total     4076
_reflns_number_gt     3538
_reflns_threshold_expression     I>2\s(I)
_refine_ls_structure_factor_coef     Fsqd
_refine_ls_matrix_type     full
_refine_ls_R_factor_all     0.0617
_refine_ls_R_factor_gt     0.0542
_refine_ls_wR_factor_gt     0.1400
_refine_ls_wR_factor_ref     0.1454
_refine_ls_goodness_of_fit_ref     1.050
_refine_ls_restrained_S_all     1.050
_refine_ls_number_reflns     4076
_refine_ls_number_parameters     266
_refine_ls_number_restraints     0
_refine_ls_hydrogen_treatment     mixed
_refine_ls_weighting_scheme     calc
_refine_ls_weighting_details
         'calc w=1/[\s^2^(Fo^2^)+(0.0746P)^2^+0.7421P] where P=(Fo^2^+2Fc^2^)/3'
_atom_sites_solution_hydrogens     geom
_atom_sites_solution_primary     direct
_atom_sites_solution_secondary     difmap
_refine_ls_shift/su_max     0.001
_refine_ls_shift/su_mean     0.000
_refine_diff_density_max     0.346
_refine_diff_density_min     -0.213
_refine_ls_extinction_method     none
_refine_ls_extinction_coef     ?
loop_
    _atom_type_symbol
    _atom_type_description
    _atom_type_scat_dispersion_real
    _atom_type_scat_dispersion_imag
    _atom_type_scat_source
    'C' 'C' 0.0033 0.0016
                         'International Tables Vol C Tables 4.2.6.8 and 6.1.1.4'
    'H' 'H' 0.0000 0.0000
                         'International Tables Vol C Tables 4.2.6.8 and 6.1.1.4'
    'N' 'N' 0.0061 0.0033
                         'International Tables Vol C Tables 4.2.6.8 and 6.1.1.4'
    'F' 'F' 0.0171 0.0103
                         'International Tables Vol C Tables 4.2.6.8 and 6.1.1.4'
    'O' 'O' 0.0106 0.0060
                         'International Tables Vol C Tables 4.2.6.8 and 6.1.1.4'
_computing_data_collection     'SMART (Bruker, 2001)'
_computing_cell_refinement     'SAINT (Bruker, 2001)'
_computing_data_reduction     'SAINT (Bruker, 2001)'
_computing_structure_solution     'SHELXS97 (Sheldrick, 2008)'
_computing_structure_refinement     'SHELXS97 (Sheldrick, 2008)'
_computing_molecular_graphics     'SHELXTL (Sheldrick, 2008)'
_computing_publication_material     'SHELXTL (Sheldrick, 2008)'
loop_
    _atom_site_type_symbol
    _atom_site_label
    _atom_site_fract_x
    _atom_site_fract_y
    _atom_site_fract_z
    _atom_site_U_iso_or_equiv
    _atom_site_adp_type
    _atom_site_calc_flag
    _atom_site_refinement_flags
    _atom_site_occupancy
    _atom_site_disorder_assembly
    _atom_site_disorder_group
    O O1S 0.5063(3) 0.68580(11) 0.08136(7) 0.0581(4) Uani d . 1 . .
    H H1S 0.4507 0.6882 0.0459 0.087 Uiso calc R 1 . .
    C C1S 0.8079(5) 0.68768(18) 0.08766(13) 0.0684(7) Uani d . 1 . .
    H H1S1 0.8735 0.7415 0.0887 0.103 Uiso calc R 1 . .
    H H1S2 0.8852 0.6611 0.0546 0.103 Uiso calc R 1 . .
    H H1S3 0.8756 0.6617 0.1240 0.103 Uiso calc R 1 . .
    C C2S 0.1594(6) 0.15803(13) 0.27649(11) 0.0581(6) Uani d . 1 . .
    H H2S1 0.2028 0.1917 0.3103 0.087 Uiso calc R 1 . .
    H H2S2 0.1779 0.1038 0.2887 0.087 Uiso calc R 1 . .
    H H2S3 -0.0374 0.1678 0.2602 0.087 Uiso calc R 1 . .
    F F1 1.4952(3) 0.39342(8) 0.43457(6) 0.0616(4) Uani d . 1 . .
    F F2 1.2039(3) 0.48312(8) 0.45616(5) 0.0550(4) Uani d . 1 . .
    F F3 1.5562(3) 0.50993(9) 0.40469(6) 0.0642(4) Uani d . 1 . .
    N N1 -0.3122(3) 0.23144(9) 0.07561(7) 0.0362(3) Uani d . 1 . .
    N N2 -0.2997(3) 0.29563(9) 0.04026(7) 0.0375(4) Uani d . 1 . .
    N N3 -0.0193(3) 0.41222(8) 0.04749(6) 0.0365(4) Uani d . 1 . .
    N N4 0.3019(3) 0.41895(8) 0.13254(6) 0.0296(3) Uani d . 1 . .
    N N5 0.5146(3) 0.45421(8) 0.16847(6) 0.0309(3) Uani d . 1 . .
    N N6 0.3934(3) 0.33542(8) 0.20487(6) 0.0286(3) Uani d . 1 . .
    N N7 0.2815(4) 0.51915(10) 0.06445(8) 0.0461(4) Uani d . 1 . .
    H H7A 0.402(5) 0.5454(13) 0.0863(10) 0.044(6) Uiso d . 1 . .
    H H7B 0.204(5) 0.5402(14) 0.0312(11) 0.052(6) Uiso d . 1 . .
    C C1 -0.1317(4) 0.23497(10) 0.12400(8) 0.0343(4) Uani d . 1 . .
    H H1 -0.1081 0.1971 0.1539 0.041 Uiso calc R 1 . .
    C C2 0.0145(4) 0.30557(9) 0.12153(7) 0.0301(4) Uani d . 1 . .
    C C3 -0.0985(4) 0.34097(10) 0.06864(7) 0.0322(4) Uani d . 1 . .
    C C4 0.1813(4) 0.45034(10) 0.07964(7) 0.0336(4) Uani d . 1 . .
    C C5 0.2331(4) 0.34778(9) 0.15530(7) 0.0276(3) Uani d . 1 . .
    C C6 0.5597(4) 0.40191(9) 0.21105(7) 0.0269(3) Uani d . 1 . .
    C C7 0.7738(3) 0.41460(9) 0.26155(7) 0.0274(3) Uani d . 1 . .
    C C8 0.9154(4) 0.48630(10) 0.26875(7) 0.0326(4) Uani d . 1 . .
    H H8 0.8786 0.5261 0.2407 0.039 Uiso calc R 1 . .
    C C9 1.1098(4) 0.49892(10) 0.31706(8) 0.0343(4) Uani d . 1 . .
    H H9 1.2041 0.5474 0.3221 0.041 Uiso calc R 1 . .
    C C10 1.1650(4) 0.43965(10) 0.35808(7) 0.0307(4) Uani d . 1 . .
    C C11 1.0299(4) 0.36786(10) 0.35067(8) 0.0343(4) Uani d . 1 . .
    H H11 1.0710 0.3277 0.3782 0.041 Uiso calc R 1 . .
    C C12 0.8337(4) 0.35550(10) 0.30243(8) 0.0331(4) Uani d . 1 . .
    H H12 0.7407 0.3068 0.2974 0.040 Uiso calc R 1 . .
    C C13 1.3561(4) 0.45625(11) 0.41268(8) 0.0368(4) Uani d . 1 . .
    C C14 -0.5043(5) 0.16731(12) 0.05670(10) 0.0464(5) Uani d . 1 . .
    H H14A -0.4241 0.1396 0.0245 0.070 Uiso calc R 1 . .
    H H14B -0.6940 0.1879 0.0436 0.070 Uiso calc R 1 . .
    H H14C -0.5229 0.1317 0.0894 0.070 Uiso calc R 1 . .
    O O2S 0.3553(4) 0.17366(9) 0.23347(8) 0.0626(5) Uani d . 1 . .
    H H2S 0.3819 0.2215 0.2314 0.094 Uiso calc R 1 . .
loop_
    _atom_site_aniso_label
    _atom_site_aniso_U_11
    _atom_site_aniso_U_22
    _atom_site_aniso_U_33
    _atom_site_aniso_U_12
    _atom_site_aniso_U_13
    _atom_site_aniso_U_23
    O1S 0.0507(9) 0.0792(12) 0.0434(8) -0.0125(8) -0.0029(7) -0.0038(8)
    C1S 0.0505(14) 0.0805(18) 0.0727(17) 0.0068(12) -0.0050(12) -0.0207(14)
    C2S 0.0740(16) 0.0445(12) 0.0554(13) 0.0039(11) 0.0027(12) 0.0023(10)
    F1 0.0664(9) 0.0601(8) 0.0537(8) 0.0231(7) -0.0252(6) -0.0033(6)
    F2 0.0506(7) 0.0806(9) 0.0333(6) 0.0123(6) 0.0006(5) -0.0145(6)
    F3 0.0544(8) 0.0857(10) 0.0502(7) -0.0294(7) -0.0117(6) 0.0062(7)
    N1 0.0395(8) 0.0307(8) 0.0381(8) -0.0050(6) 0.0010(6) -0.0035(6)
    N2 0.0428(9) 0.0336(8) 0.0348(8) -0.0033(6) -0.0047(6) -0.0025(6)
    N3 0.0491(9) 0.0286(7) 0.0300(7) -0.0014(6) -0.0081(6) 0.0023(6)
    N4 0.0391(8) 0.0237(7) 0.0254(7) -0.0008(5) -0.0027(5) -0.0003(5)
    N5 0.0385(8) 0.0260(7) 0.0273(7) -0.0014(6) -0.0036(6) -0.0018(5)
    N6 0.0343(7) 0.0250(7) 0.0264(7) 0.0006(5) 0.0011(5) 0.0003(5)
    N7 0.0665(12) 0.0316(8) 0.0369(9) -0.0117(8) -0.0177(8) 0.0086(7)
    C1 0.0389(9) 0.0310(9) 0.0332(9) -0.0026(7) 0.0030(7) -0.0004(7)
    C2 0.0350(9) 0.0278(8) 0.0274(8) 0.0001(6) 0.0019(6) -0.0020(6)
    C3 0.0382(9) 0.0286(8) 0.0292(8) 0.0018(7) -0.0014(7) -0.0029(6)
    C4 0.0441(10) 0.0277(8) 0.0279(8) 0.0018(7) -0.0037(7) 0.0018(6)
    C5 0.0335(8) 0.0232(7) 0.0264(7) 0.0026(6) 0.0040(6) -0.0013(6)
    C6 0.0322(8) 0.0234(7) 0.0253(7) 0.0024(6) 0.0031(6) -0.0008(6)
    C7 0.0295(8) 0.0277(8) 0.0252(7) 0.0032(6) 0.0029(6) -0.0008(6)
    C8 0.0402(9) 0.0272(8) 0.0299(8) -0.0004(7) -0.0010(7) 0.0052(6)
    C9 0.0374(9) 0.0300(8) 0.0349(9) -0.0041(7) -0.0011(7) -0.0002(7)
    C10 0.0281(8) 0.0361(9) 0.0279(8) 0.0051(7) 0.0022(6) -0.0005(7)
    C11 0.0398(9) 0.0312(9) 0.0314(8) 0.0042(7) -0.0016(7) 0.0068(7)
    C12 0.0394(9) 0.0252(8) 0.0344(9) -0.0010(7) 0.0000(7) 0.0021(6)
    C13 0.0350(9) 0.0426(10) 0.0323(9) 0.0037(7) 0.0002(7) -0.0005(7)
    C14 0.0476(11) 0.0386(10) 0.0526(12) -0.0119(9) 0.0009(9) -0.0091(8)
    O2S 0.0839(12) 0.0294(7) 0.0764(11) 0.0002(8) 0.0186(9) 0.0034(7)
_geom_special_details
;
All e.s.d.'s (except the e.s.d. in the dihedral angle between two l.s. planes)
are estimated using the full covariance matrix. The cell e.s.d.'s are taken
into account individually in the estimation of e.s.d.'s in distances, angles
and torsion angles; correlations between e.s.d.'s in cell parameters are only
used when they are defined by crystal symmetry. An approximate (isotropic)
treatment of cell e.s.d.'s is used for estimating e.s.d.'s involving l.s.
planes.
;
loop_
    _geom_bond_atom_site_label_1
    _geom_bond_atom_site_label_2
    _geom_bond_site_symmetry_2
    _geom_bond_distance
    _geom_bond_publ_flag
    O1S C1S . 1.390(3) ?
    O1S H1S . 0.83 ?
    C1S H1S1 . 0.97 ?
    C1S H1S2 . 0.97 ?
    C1S H1S3 . 0.97 ?
    C2S O2S . 1.408(3) ?
    C2S H2S1 . 0.97 ?
    C2S H2S2 . 0.97 ?
    C2S H2S3 . 0.97 ?
    F1 C13 . 1.330(2) ?
    F2 C13 . 1.338(2) ?
    F3 C13 . 1.325(2) ?
    N1 C1 . 1.331(2) ?
    N1 N2 . 1.366(2) ?
    N1 C14 . 1.456(2) ?
    N2 C3 . 1.339(2) ?
    N3 C4 . 1.310(2) ?
    N3 C3 . 1.371(2) ?
    N4 N5 . 1.3698(19) ?
    N4 C5 . 1.370(2) ?
    N4 C4 . 1.396(2) ?
    N5 C6 . 1.324(2) ?
    N6 C5 . 1.319(2) ?
    N6 C6 . 1.374(2) ?
    N7 C4 . 1.321(2) ?
    N7 H7A . 0.85(2) ?
    N7 H7B . 0.89(2) ?
    C1 C2 . 1.387(2) ?
    C1 H1 . 0.94 ?
    C2 C3 . 1.412(2) ?
    C2 C5 . 1.419(2) ?
    C6 C7 . 1.475(2) ?
    C7 C12 . 1.388(2) ?
    C7 C8 . 1.394(2) ?
    C8 C9 . 1.383(2) ?
    C8 H8 . 0.94 ?
    C9 C10 . 1.389(2) ?
    C9 H9 . 0.94 ?
    C10 C11 . 1.382(3) ?
    C10 C13 . 1.496(2) ?
    C11 C12 . 1.386(2) ?
    C11 H11 . 0.94 ?
    C12 H12 . 0.94 ?
    C14 H14A . 0.97 ?
    C14 H14B . 0.97 ?
    C14 H14C . 0.97 ?
    O2S H2S . 0.83 ?
loop_
    _geom_angle_atom_site_label_1
    _geom_angle_atom_site_label_2
    _geom_angle_atom_site_label_3
    _geom_angle_site_symmetry_1
    _geom_angle_site_symmetry_3
    _geom_angle
    _geom_angle_publ_flag
    C1S O1S H1S . . 109.5 ?
    O1S C1S H1S1 . . 109.5 ?
    O1S C1S H1S2 . . 109.5 ?
    H1S1 C1S H1S2 . . 109.5 ?
    O1S C1S H1S3 . . 109.5 ?
    H1S1 C1S H1S3 . . 109.5 ?
    H1S2 C1S H1S3 . . 109.5 ?
    O2S C2S H2S1 . . 109.5 ?
    O2S C2S H2S2 . . 109.5 ?
    H2S1 C2S H2S2 . . 109.5 ?
    O2S C2S H2S3 . . 109.5 ?
    H2S1 C2S H2S3 . . 109.5 ?
    H2S2 C2S H2S3 . . 109.5 ?
    C1 N1 N2 . . 113.54(14) ?
    C1 N1 C14 . . 127.47(16) ?
    N2 N1 C14 . . 118.95(15) ?
    C3 N2 N1 . . 103.90(14) ?
    C4 N3 C3 . . 116.28(14) ?
    N5 N4 C5 . . 110.01(13) ?
    N5 N4 C4 . . 124.55(14) ?
    C5 N4 C4 . . 125.41(14) ?
    C6 N5 N4 . . 101.84(13) ?
    C5 N6 C6 . . 103.18(13) ?
    C4 N7 H7A . . 123.1(15) ?
    C4 N7 H7B . . 117.2(15) ?
    H7A N7 H7B . . 119(2) ?
    N1 C1 C2 . . 106.40(15) ?
    N1 C1 H1 . . 126.8 ?
    C2 C1 H1 . . 126.8 ?
    C1 C2 C3 . . 104.97(15) ?
    C1 C2 C5 . . 138.58(16) ?
    C3 C2 C5 . . 116.45(15) ?
    N2 C3 N3 . . 122.67(15) ?
    N2 C3 C2 . . 111.18(15) ?
    N3 C3 C2 . . 126.15(15) ?
    N3 C4 N7 . . 122.99(16) ?
    N3 C4 N4 . . 120.64(15) ?
    N7 C4 N4 . . 116.37(16) ?
    N6 C5 N4 . . 109.56(14) ?
    N6 C5 C2 . . 135.39(15) ?
    N4 C5 C2 . . 115.05(14) ?
    N5 C6 N6 . . 115.41(14) ?
    N5 C6 C7 . . 122.01(14) ?
    N6 C6 C7 . . 122.58(14) ?
    C12 C7 C8 . . 119.65(15) ?
    C12 C7 C6 . . 120.21(15) ?
    C8 C7 C6 . . 120.14(14) ?
    C9 C8 C7 . . 120.09(15) ?
    C9 C8 H8 . . 120.0 ?
    C7 C8 H8 . . 120.0 ?
    C8 C9 C10 . . 119.71(16) ?
    C8 C9 H9 . . 120.1 ?
    C10 C9 H9 . . 120.1 ?
    C11 C10 C9 . . 120.58(16) ?
    C11 C10 C13 . . 120.16(16) ?
    C9 C10 C13 . . 119.11(16) ?
    C10 C11 C12 . . 119.62(15) ?
    C10 C11 H11 . . 120.2 ?
    C12 C11 H11 . . 120.2 ?
    C11 C12 C7 . . 120.34(16) ?
    C11 C12 H12 . . 119.8 ?
    C7 C12 H12 . . 119.8 ?
    F3 C13 F1 . . 106.84(16) ?
    F3 C13 F2 . . 105.89(16) ?
    F1 C13 F2 . . 105.45(15) ?
    F3 C13 C10 . . 113.04(15) ?
    F1 C13 C10 . . 113.31(15) ?
    F2 C13 C10 . . 111.71(14) ?
    N1 C14 H14A . . 109.5 ?
    N1 C14 H14B . . 109.5 ?
    H14A C14 H14B . . 109.5 ?
    N1 C14 H14C . . 109.5 ?
    H14A C14 H14C . . 109.5 ?
    H14B C14 H14C . . 109.5 ?
    C2S O2S H2S . . 109.5 ?
loop_
    _geom_torsion_atom_site_label_1
    _geom_torsion_atom_site_label_2
    _geom_torsion_atom_site_label_3
    _geom_torsion_atom_site_label_4
    _geom_torsion_site_symmetry_1
    _geom_torsion_site_symmetry_2
    _geom_torsion_site_symmetry_3
    _geom_torsion_site_symmetry_4
    _geom_torsion
    _geom_torsion_publ_flag
    C1 N1 N2 C3 . . . . 0.3(2) ?
    C14 N1 N2 C3 . . . . -177.53(16) ?
    C5 N4 N5 C6 . . . . -0.34(17) ?
    C4 N4 N5 C6 . . . . -178.42(15) ?
    N2 N1 C1 C2 . . . . -0.4(2) ?
    C14 N1 C1 C2 . . . . 177.22(17) ?
    N1 C1 C2 C3 . . . . 0.29(19) ?
    N1 C1 C2 C5 . . . . -178.9(2) ?
    N1 N2 C3 N3 . . . . 179.97(16) ?
    N1 N2 C3 C2 . . . . -0.1(2) ?
    C4 N3 C3 N2 . . . . -179.75(17) ?
    C4 N3 C3 C2 . . . . 0.3(3) ?
    C1 C2 C3 N2 . . . . -0.1(2) ?
    C5 C2 C3 N2 . . . . 179.25(15) ?
    C1 C2 C3 N3 . . . . 179.81(17) ?
    C5 C2 C3 N3 . . . . -0.8(3) ?
    C3 N3 C4 N7 . . . . 179.18(18) ?
    C3 N3 C4 N4 . . . . -0.5(3) ?
    N5 N4 C4 N3 . . . . 179.14(16) ?
    C5 N4 C4 N3 . . . . 1.3(3) ?
    N5 N4 C4 N7 . . . . -0.6(3) ?
    C5 N4 C4 N7 . . . . -178.36(17) ?
    C6 N6 C5 N4 . . . . 0.23(17) ?
    C6 N6 C5 C2 . . . . -179.89(18) ?
    N5 N4 C5 N6 . . . . 0.06(19) ?
    C4 N4 C5 N6 . . . . 178.13(15) ?
    N5 N4 C5 C2 . . . . -179.84(14) ?
    C4 N4 C5 C2 . . . . -1.8(2) ?
    C1 C2 C5 N6 . . . . 0.6(4) ?
    C3 C2 C5 N6 . . . . -178.44(18) ?
    C1 C2 C5 N4 . . . . -179.5(2) ?
    C3 C2 C5 N4 . . . . 1.4(2) ?
    N4 N5 C6 N6 . . . . 0.51(18) ?
    N4 N5 C6 C7 . . . . -179.41(14) ?
    C5 N6 C6 N5 . . . . -0.49(19) ?
    C5 N6 C6 C7 . . . . 179.44(14) ?
    N5 C6 C7 C12 . . . . -174.11(16) ?
    N6 C6 C7 C12 . . . . 6.0(2) ?
    N5 C6 C7 C8 . . . . 6.4(2) ?
    N6 C6 C7 C8 . . . . -173.47(15) ?
    C12 C7 C8 C9 . . . . -1.4(3) ?
    C6 C7 C8 C9 . . . . 178.09(16) ?
    C7 C8 C9 C10 . . . . 0.5(3) ?
    C8 C9 C10 C11 . . . . 0.8(3) ?
    C8 C9 C10 C13 . . . . -174.85(16) ?
    C9 C10 C11 C12 . . . . -1.2(3) ?
    C13 C10 C11 C12 . . . . 174.37(16) ?
    C10 C11 C12 C7 . . . . 0.4(3) ?
    C8 C7 C12 C11 . . . . 0.9(3) ?
    C6 C7 C12 C11 . . . . -178.53(16) ?
    C11 C10 C13 F3 . . . . 154.07(17) ?
    C9 C10 C13 F3 . . . . -30.3(2) ?
    C11 C10 C13 F1 . . . . 32.3(2) ?
    C9 C10 C13 F1 . . . . -152.04(17) ?
    C11 C10 C13 F2 . . . . -86.6(2) ?
    C9 C10 C13 F2 . . . . 89.0(2) ?
loop_
    _geom_hbond_atom_site_label_D
    _geom_hbond_atom_site_label_H
    _geom_hbond_atom_site_label_A
    _geom_hbond_site_symmetry_A
    _geom_hbond_distance_DH
    _geom_hbond_distance_HA
    _geom_hbond_distance_DA
    _geom_hbond_angle_DHA
    O1S H1S N2 3_565 0.83 2.05 2.877(2) 175
    O2S H2S N6 . 0.83 2.04 2.853(2) 165
    N7 H7A O1S . 0.85(2) 2.46(2) 3.050(2) 128(2)
    N7 H7B N3 3_565 0.89(2) 2.09(3) 2.979(2) 179(2)
data_global
_journal_date_recd_electronic     2010-06-22
_journal_date_accepted     2010-06-23
_journal_name_full     'Acta Crystallographica, Section E'
_journal_year     2010
_journal_volume     66
_journal_issue      7
_journal_page_first     o1835
_journal_page_last     o1836
_journal_paper_category     QO
_journal_coeditor_code     CI5111
_publ_contact_author_name     'Anton V. Dolzhenko'
_publ_contact_author_address
;
Department of Pharmacy
Faculty of Science
National University of Singapore
18 Science Drive 4
Singapore 117543
Singapore
;
_publ_contact_author_email     'dolzhenkoav@gmail.com'
_publ_contact_author_fax     '(+65) 67791554'
_publ_contact_author_phone     '(+65) 65162657'
_publ_section_title
;\
8-Methyl-2-[4-(trifluoromethyl)phenyl]-8<i>H</i>-pyrazolo[4,3-<i>e</i>][1,2,4]\
triazolo[1,5-<i>c</i>]pyrimidin-5-amine methanol disolvate
;
loop_
    _publ_author_name
    _publ_author_footnote
    _publ_author_address
    'Dolzhenko, Anton V.' .
;
Department of Pharmacy
Faculty of Science
National University of Singapore
18 Science Drive 4
Singapore 117543
Singapore
;
    'Tan, Geok Kheng' .
;
Department of Chemistry
Faculty of Science
National University of Singapore
3 Science Drive 3
Singapore 117543
Singapore
;
    'Dolzhenko, Anna V.' .
;
Perm State Pharmaceutical Academy
2 Polevaya Street
Perm 614990
Russian Federation
;
    'Koh, Lip Lin' .
;
Department of Chemistry
Faculty of Science
National University of Singapore
3 Science Drive 3
Singapore 117543
Singapore
;
    'Pastorin, Giorgia' .
;
Department of Pharmacy
Faculty of Science
National University of Singapore
18 Science Drive 4
Singapore 117543
Singapore
;
