# Supplementary material for: 8-Methyl-2-[4-(trifluoro­meth­yl)phen­yl]-8H-pyrazolo­[4,3-e][1,2,4]triazolo[1,5-c]pyrimidin-5-amine methanol disolvate
Source: Acta Crystallogr Sect E Struct Rep Online. 2010 Jun 26;66(Pt 7):o1835–6. doi: 10.1107/S1600536810024591 (PMC3007048; doi:10.1107/S1600536810024591)
Supplement: Supplementary file 2 [file e-66-o1835-Isup2.hkl]

# 
# h,k,l, Fc-squared, Fo-squared, sigma(Fo-squared) and status flag 
# 
data_I
_shelx_title ' A314 in P2(1)/n' 
_shelx_refln_list_code          4 
_shelx_F_calc_maximum      210.49 
_exptl_crystal_F_000       824.00 
_reflns_d_resolution_high  0.7699 
 
loop_ 
 _symmetry_equiv_pos_as_xyz 
 'x, y, z' 
 '-x+1/2, y+1/2, -z+1/2' 
 '-x, -y, -z' 
 'x-1/2, -y-1/2, z-1/2' 
 
_cell_length_a     4.6179 
_cell_length_b    17.1149 
_cell_length_c    22.7627 
_cell_angle_alpha  90.000 
_cell_angle_beta   94.323 
_cell_angle_gamma  90.000 
 
_shelx_F_squared_multiplier     1.000 
 
loop_ 
 _refln_index_h 
 _refln_index_k 
 _refln_index_l 
 _refln_F_squared_calc 
 _refln_F_squared_meas 
 _refln_F_squared_sigma 
 _refln_observed_status 
   2   0   0      153.34      162.47      7.74 o 
   4   0   0      207.05      208.73     11.52 o 
   1   1   0        6.10        4.18      0.63 o 
   2   1   0      137.06      149.89      5.14 o 
   3   1   0      986.44      940.57     25.02 o 
   4   1   0      107.55      111.86      4.48 o 
   5   1   0        9.01       14.51      1.99 o 
   0   2   0     2673.77     2912.71     56.98 o 
   1   2   0        9.14       16.06      1.82 o 
   2   2   0        0.48        1.98      0.69 o 
   3   2   0       27.35       40.33      2.96 o 
   4   2   0        4.09        7.04      1.62 o 
   5   2   0        8.42        7.66      1.70 o 
   1   3   0      990.84     1098.55     18.78 o 
   2   3   0        0.97        0.62      0.63 o 
   3   3   0      223.76      215.76      6.00 o 
   4   3   0      114.33      120.93      3.94 o 
   5   3   0       65.61       60.48      3.53 o 
   0   4   0       15.78        8.98      0.75 o 
   1   4   0     1438.42     1484.59     25.51 o 
   2   4   0     1452.78     1418.35     22.06 o 
   3   4   0       62.75       63.87      2.17 o 
   4   4   0      153.80      156.99      4.83 o 
   5   4   0      285.52      290.52      7.83 o 
   1   5   0      277.34      295.80      5.75 o 
   2   5   0      823.12      974.54     15.56 o 
   3   5   0       80.81       70.17      2.94 o 
   4   5   0       37.67       39.19      2.71 o 
   5   5   0        0.44        2.75      1.48 o 
   0   6   0    12719.80    13299.35    256.84 o 
   1   6   0      915.82      935.25     16.56 o 
   2   6   0       77.20      108.89      2.86 o 
   3   6   0       19.83       13.68      1.14 o 
   4   6   0       56.28       62.07      3.21 o 
   5   6   0      144.29      140.07      5.87 o 
   1   7   0      625.82      602.18     11.12 o 
   2   7   0       51.78       58.31      1.93 o 
   3   7   0       21.85       22.76      2.17 o 
   4   7   0      393.61      368.58     11.39 o 
   5   7   0        3.91        3.79      2.34 o 
   0   8   0      782.58      870.76     22.61 o 
   1   8   0        4.97        5.27      0.74 o 
   2   8   0       34.71       35.96      1.52 o 
   3   8   0        6.72        8.25      1.54 o 
   4   8   0       48.47       52.31      4.58 o 
   5   8   0       86.74       91.16     10.01 o 
   1   9   0      242.62      250.93      7.49 o 
   2   9   0       22.71       31.84      2.37 o 
   3   9   0       10.07        9.83      1.82 o 
   4   9   0      103.53       96.00      5.86 o 
   5   9   0       20.11       16.34      3.18 o 
   0  10   0      127.79      129.96     10.27 o 
   1  10   0      110.88      126.77      6.88 o 
   2  10   0      409.40      437.23     10.91 o 
   3  10   0       43.93       53.96      6.00 o 
   4  10   0      189.73      177.53      8.19 o 
   5  10   0        3.36        3.76      2.34 o 
   1  11   0        2.15        2.04      1.19 o 
   2  11   0      378.71      398.74     10.30 o 
   3  11   0       31.62       30.12      2.79 o 
   4  11   0       14.45       14.02      3.02 o 
   5  11   0       18.18       23.47      3.94 o 
   0  12   0     2083.46     1831.84     49.09 o 
   1  12   0      660.08      677.88     22.62 o 
   2  12   0        5.58        2.31      1.53 o 
   3  12   0        2.15        1.20      1.85 o 
   4  12   0       44.62       46.54      4.79 o 
   5  12   0        1.75        9.48      2.98 o 
   1  13   0      399.54      404.64     10.55 o 
   2  13   0      287.12      250.90      8.83 o 
   3  13   0       25.66       36.89      3.22 o 
   4  13   0        9.13       10.06      2.78 o 
   0  14   0        9.86        9.75      2.35 o 
   1  14   0       20.79       32.32      3.72 o 
   2  14   0      353.71      321.87      9.38 o 
   3  14   0       76.43       62.47      4.78 o 
   4  14   0       10.08       14.43      3.13 o 
   1  15   0      300.35      305.22      8.97 o 
   2  15   0       45.52       49.97      3.70 o 
   3  15   0       16.68       14.37      2.33 o 
   4  15   0        2.66        3.94      4.22 o 
   0  16   0      216.34      195.80     11.80 o 
   1  16   0      249.87      223.72      7.46 o 
   2  16   0       36.22       35.30      3.30 o 
   3  16   0        0.57        4.64      1.80 o 
   4  16   0       14.12       15.21      3.55 o 
   1  17   0        0.01        0.49      1.53 o 
   2  17   0        1.94        6.40      2.01 o 
   3  17   0       94.26      103.63      5.47 o 
   0  18   0       20.50       21.95      4.86 o 
   1  18   0       47.12       54.62      4.16 o 
   2  18   0       27.13       26.04      3.04 o 
   3  18   0       27.44       26.49      4.24 o 
   1  19   0       59.63       55.33      5.18 o 
   2  19   0       18.48       39.42      4.75 o 
   3  19   0       50.33       59.97      6.06 o 
   0  20   0      123.21      112.44      9.25 o 
   1  20   0       15.87       20.06      4.11 o 
   2  20   0       15.02       15.12      2.51 o 
   1  21   0        1.11        4.22      1.74 o 
   0  22   0       53.41       55.79      7.74 o 
  -5   0   1      385.83      434.91     13.11 o 
  -3   0   1      172.40      139.53      7.74 o 
   1   0   1     1987.87     1838.45     63.30 o 
   3   0   1      990.35     1002.54     37.67 o 
   5   0   1        8.89       12.18      3.92 o 
  -5   1   1        2.45        4.82      1.55 o 
  -4   1   1      260.01      279.19      8.07 o 
  -3   1   1      236.91      228.95     10.64 o 
  -1   1   1     1296.98     1315.20     32.04 o 
   0   1   1       29.95        5.64      0.30 o 
   1   1   1      390.01      401.19      8.56 o 
   2   1   1      375.49      356.65     10.31 o 
   3   1   1        7.07        5.00      1.23 o 
   4   1   1        6.30        9.32      1.71 o 
   5   1   1       34.81       41.28      4.35 o 
  -5   2   1       99.55      104.23      4.23 o 
  -4   2   1      207.85      252.85      6.33 o 
  -3   2   1        3.36        2.38      0.87 o 
  -2   2   1        5.07        5.11      2.17 o 
  -1   2   1     4137.72     4249.23     63.35 o 
   0   2   1    14202.46    13526.69    262.67 o 
   1   2   1       50.11       38.25      1.52 o 
   2   2   1       88.98       64.27      2.45 o 
   3   2   1     1214.15     1236.93     26.23 o 
   4   2   1        1.28        1.52      1.68 o 
   5   2   1      210.76      212.07      7.36 o 
  -5   3   1       60.67       53.46      3.94 o 
  -4   3   1        0.67        1.27      0.82 o 
  -3   3   1       27.91       24.09      1.87 o 
  -2   3   1      817.15      845.49     13.54 o 
  -1   3   1     1364.96     1409.36     24.21 o 
   0   3   1     7551.68     7698.72    115.81 o 
   1   3   1        1.43        0.96      0.28 o 
   2   3   1      241.26      246.68      6.25 o 
   3   3   1     1216.07     1232.59     26.21 o 
   4   3   1       72.99       77.92      3.11 o 
   5   3   1        0.04        1.46      1.40 o 
  -5   4   1       61.75       73.57      4.53 o 
  -4   4   1       73.45       72.67      3.87 o 
  -3   4   1        7.25        7.18      0.90 o 
  -2   4   1       19.50       22.77      2.69 o 
  -1   4   1      362.82      372.69     17.69 o 
   0   4   1    13983.37    14426.96    217.28 o 
   1   4   1      134.22      117.60      3.81 o 
   2   4   1      123.55      175.85      3.61 o 
   3   4   1      289.97      263.83      5.40 o 
   4   4   1      167.02      143.95      4.62 o 
   5   4   1       18.68       33.44      2.85 o 
  -5   5   1       92.46       95.31      5.00 o 
  -4   5   1        0.95        0.54      1.03 o 
  -3   5   1      224.94      224.48      8.63 o 
  -2   5   1      385.87      367.49      7.31 o 
  -1   5   1     2055.92     2306.77     45.30 o 
   0   5   1      108.92       98.94      2.28 o 
   1   5   1     3479.02     3890.72     76.72 o 
   2   5   1        0.03        0.19      0.43 o 
   3   5   1        1.63        1.61      0.80 o 
   4   5   1      237.15      232.71      8.13 o 
   5   5   1       11.56       11.45      1.91 o 
  -5   6   1        0.09        0.82      1.69 o 
  -4   6   1       24.94       21.43      2.18 o 
  -3   6   1      151.75      131.88      4.21 o 
  -2   6   1      415.54      403.32     11.52 o 
  -1   6   1       32.22       34.00      1.29 o 
   0   6   1      537.86      501.57      8.34 o 
   1   6   1     5817.34     6587.16    118.01 o 
   2   6   1      308.83      314.84      5.78 o 
   3   6   1      237.81      223.00      9.54 o 
   4   6   1        0.38        0.79      1.15 o 
   5   6   1       60.04       60.75      3.69 o 
  -5   7   1        1.67        5.66      2.43 o 
  -4   7   1      208.11      186.14      6.37 o 
  -3   7   1        2.86        1.21      0.95 o 
  -2   7   1     1227.80     1372.63     27.95 o 
  -1   7   1      247.82      269.65      5.53 o 
   0   7   1     3371.57     3715.04     56.49 o 
   1   7   1        5.23        6.65      0.69 o 
   2   7   1       83.34      103.46      3.77 o 
   3   7   1      147.03      135.63      4.16 o 
   4   7   1      108.06      110.17      4.15 o 
   5   7   1       23.26       27.99      2.66 o 
  -5   8   1       29.08       25.46      3.84 o 
  -4   8   1       31.60       33.00      4.39 o 
  -3   8   1       10.47       10.58      1.62 o 
  -2   8   1       14.98        6.33      0.89 o 
  -1   8   1       81.87      129.71      3.25 o 
   0   8   1       14.76       11.61      1.07 o 
   1   8   1     1659.37     1635.97     33.56 o 
   2   8   1        0.32        0.50      0.96 o 
   3   8   1      559.84      556.96     13.50 o 
   4   8   1      264.77      233.33      9.42 o 
   5   8   1       54.56       49.11      4.99 o 
  -5   9   1        0.23        2.32      2.00 o 
  -4   9   1       57.44       57.23      3.77 o 
  -3   9   1      176.44      172.06      9.21 o 
  -2   9   1       26.49       20.84      2.72 o 
  -1   9   1     1912.52     2149.15     37.25 o 
   0   9   1     2994.90     3015.51     46.31 o 
   1   9   1      205.12      158.16      4.86 o 
   2   9   1      447.84      419.02     10.40 o 
   3   9   1      274.92      255.94     10.76 o 
   4   9   1       76.16       64.14      4.05 o 
   5   9   1        3.45        7.28      3.73 o 
  -5  10   1        1.46        1.72      2.09 o 
  -4  10   1       20.28       23.83      2.70 o 
  -3  10   1      574.08      566.63     17.27 o 
  -2  10   1       13.14       16.85      1.87 o 
  -1  10   1        9.41       18.38      1.33 o 
   0  10   1        8.52       22.52      1.40 o 
   1  10   1     1437.77     1611.90     33.52 o 
   2  10   1      574.87      560.45     13.35 o 
   3  10   1      607.91      598.81     14.65 o 
   4  10   1       25.92       25.13      3.90 o 
   5  10   1       67.67       64.78      9.94 o 
  -5  11   1        4.16        7.01      2.74 o 
  -4  11   1       10.80       13.35      2.12 o 
  -3  11   1       13.53       14.48      4.08 o 
  -2  11   1       38.38       43.20      2.91 o 
  -1  11   1     1036.79     1071.18     43.07 o 
   0  11   1      501.90      492.33     10.12 o 
   1  11   1      290.77      270.27      7.47 o 
   2  11   1       42.68       52.43      4.25 o 
   3  11   1      353.71      311.28     11.24 o 
   4  11   1       33.77       36.12      3.34 o 
   5  11   1       45.16       46.36      5.17 o 
  -5  12   1       31.54       34.88      4.69 o 
  -4  12   1        9.48       17.36      3.25 o 
  -3  12   1       39.93       40.03      4.17 o 
  -2  12   1       22.38       19.08      2.12 o 
  -1  12   1      126.08      114.26      3.46 o 
   0  12   1       71.99       67.61      2.90 o 
   1  12   1       35.38       42.34      2.84 o 
   2  12   1      319.65      297.97      9.34 o 
   3  12   1       87.00       97.14      4.58 o 
   4  12   1        0.05        3.26      1.63 o 
   5  12   1       10.69        9.21      2.91 o 
  -4  13   1        1.48       -0.21      2.00 o 
  -3  13   1        7.60       11.37      2.72 o 
  -2  13   1       62.99       55.32      3.53 o 
  -1  13   1       28.98       19.75      2.25 o 
   0  13   1      165.51      174.11      5.00 o 
   1  13   1      219.92      199.93      7.61 o 
   2  13   1      102.02       80.43      4.14 o 
   3  13   1       50.21       55.01      3.84 o 
   4  13   1       20.60       23.32      4.17 o 
  -4  14   1       26.22       23.52      3.84 o 
  -3  14   1       77.73       56.54      3.91 o 
  -2  14   1       64.25       72.27      4.02 o 
  -1  14   1       57.96       66.19      3.69 o 
   0  14   1        7.83        8.68      1.61 o 
   1  14   1        1.56        4.20      1.56 o 
   2  14   1      324.04      320.87     11.02 o 
   3  14   1       95.11       95.98      7.78 o 
   4  14   1        6.23        6.81      4.58 o 
  -4  15   1       14.34       15.97      3.39 o 
  -3  15   1        5.90        9.37      2.03 o 
  -2  15   1        8.47        6.20      1.81 o 
  -1  15   1      394.89      368.44     10.24 o 
   0  15   1       38.36       40.60      3.23 o 
   1  15   1       46.43       40.78      3.74 o 
   2  15   1       56.21       51.04      4.95 o 
   3  15   1        2.88        6.22      2.33 o 
   4  15   1       12.43       16.39      3.63 o 
  -4  16   1        1.19       -1.20      2.42 o 
  -3  16   1        9.92        7.65      2.09 o 
  -2  16   1       73.84       64.01      4.21 o 
  -1  16   1       12.17       17.90      2.43 o 
   0  16   1      304.01      302.73      9.22 o 
   1  16   1       67.56       69.80      4.22 o 
   2  16   1      156.28      152.77      6.14 o 
   3  16   1       68.76       65.09      4.58 o 
   4  16   1        0.64        1.38      2.62 o 
  -3  17   1       19.56       26.29      7.69 o 
  -2  17   1      231.60      242.26      8.22 o 
  -1  17   1      547.44      565.05     14.66 o 
   0  17   1      624.54      654.72     20.08 o 
   1  17   1      420.61      395.19     11.23 o 
   2  17   1      125.86      100.73      6.63 o 
   3  17   1      145.28      137.93      8.39 o 
  -3  18   1       20.45       33.22      4.60 o 
  -2  18   1       19.34       23.90      2.94 o 
  -1  18   1       70.48       81.87      7.48 o 
   0  18   1      374.85      395.18     13.90 o 
   1  18   1      191.07      192.30      7.15 o 
   2  18   1        2.09        4.76      1.80 o 
   3  18   1       67.10       53.19      4.40 o 
  -3  19   1        1.98        9.51      3.17 o 
  -2  19   1        3.25        6.60      1.99 o 
  -1  19   1       46.11       52.93      4.15 o 
   0  19   1       17.19       15.62      2.93 o 
   1  19   1       39.19       49.47      7.14 o 
   2  19   1       28.96       29.97      3.31 o 
   3  19   1       33.73       40.15      4.24 o 
  -2  20   1        5.81       10.63      2.43 o 
  -1  20   1       18.75       20.87      2.85 o 
   0  20   1        6.97        9.97      2.32 o 
   1  20   1       40.24       43.57      4.00 o 
   2  20   1        4.82       10.09      3.69 o 
  -1  21   1       62.82       69.98      5.47 o 
   0  21   1        0.19        7.03      2.07 o 
   1  21   1        0.46        4.37      1.89 o 
   0  22   1       34.95       44.24      6.11 o 
  -4   0   2      224.34      221.62     11.71 o 
  -2   0   2     2395.71     1789.79     62.17 o 
   0   0   2      288.85      287.13      5.92 o 
   2   0   2     3859.26     3914.71    134.24 o 
   4   0   2      564.64      565.17     42.06 o 
  -5   1   2       50.92       71.57      4.63 o 
  -4   1   2      185.67      165.69     12.72 o 
  -3   1   2       53.22       31.86     10.08 o 
  -2   1   2     1832.73     1890.71     65.56 o 
  -1   1   2       54.85       34.94      1.61 o 
   0   1   2     3566.45     4068.23     68.73 o 
   1   1   2      383.73      305.00      5.76 o 
   2   1   2      251.83      263.77      6.52 o 
   3   1   2      306.07      325.11      8.42 o 
   4   1   2      296.04      293.20      7.21 o 
   5   1   2        1.22        0.71      2.71 o 
  -5   2   2        3.07        6.83      2.09 o 
  -4   2   2       11.81        7.97      1.10 o 
  -3   2   2      713.51      698.74     15.27 o 
  -2   2   2      934.50      930.83     16.37 o 
  -1   2   2      536.58      616.02     12.46 o 
   0   2   2        0.17       -0.19      0.39 o 
   1   2   2     4785.64     4802.25     80.78 o 
   2   2   2      132.37      137.66      4.02 o 
   3   2   2      367.30      358.36      9.11 o 
   4   2   2       37.44       31.00      2.68 o 
   5   2   2        0.07        2.65      1.52 o 
  -5   3   2      401.89      404.68     13.27 o 
  -4   3   2      279.20      256.47      7.79 o 
  -3   3   2       78.34       78.34      2.81 o 
  -2   3   2      771.80      856.14     13.71 o 
  -1   3   2     2183.97     2433.64     41.31 o 
   0   3   2     1236.86     1413.51     27.81 o 
   1   3   2      543.41      577.55     11.75 o 
   2   3   2       32.59       27.13      1.77 o 
   3   3   2      123.40      124.76      4.37 o 
   4   3   2       12.13       16.01      2.11 o 
   5   3   2       38.50       42.69      3.61 o 
  -5   4   2      206.93      192.43      6.99 o 
  -4   4   2        0.74       -0.12      1.41 o 
  -3   4   2      449.08      417.57      7.70 o 
  -2   4   2     5008.65     5326.17     79.63 o 
  -1   4   2     3080.86     3501.23     59.16 o 
   0   4   2     4725.86     5206.18     87.46 o 
   1   4   2      643.75      631.95     10.20 o 
   2   4   2     2463.22     2554.73     43.81 o 
   3   4   2      272.26      264.60      7.84 o 
   4   4   2       12.46       11.75      1.94 o 
   5   4   2       11.45        9.25      2.84 o 
  -5   5   2      131.36      131.37      5.69 o 
  -4   5   2      172.54      179.09      5.21 o 
  -3   5   2      207.26      192.29      4.28 o 
  -2   5   2      398.41      396.94      7.82 o 
  -1   5   2     1958.91     2068.25     35.38 o 
   0   5   2      962.76     1000.74     15.68 o 
   1   5   2      400.01      399.28      6.86 o 
   2   5   2      403.12      400.34      7.03 o 
   3   5   2      544.05      527.42      9.43 o 
   4   5   2       13.53       13.75      1.81 o 
   5   5   2        0.01        1.81      1.34 o 
  -5   6   2        0.71        1.76      2.09 o 
  -4   6   2       54.06       58.28      3.54 o 
  -3   6   2       10.67        7.93      1.06 o 
  -2   6   2     1150.38     1203.14     22.36 o 
  -1   6   2       48.51       40.14      1.45 o 
   0   6   2      480.58      610.48      9.98 o 
   1   6   2        2.87       -0.24      0.47 o 
   2   6   2      124.66      119.25      3.44 o 
   3   6   2        5.41        7.47      1.25 o 
   4   6   2      482.81      484.27     10.85 o 
   5   6   2        0.06        1.02      1.39 o 
  -5   7   2        3.69        2.16      2.29 o 
  -4   7   2       83.01       79.89      3.96 o 
  -3   7   2       50.59       46.39      2.66 o 
  -2   7   2      172.67      197.35      6.50 o 
  -1   7   2      241.24      265.36      6.32 o 
   0   7   2       44.89       20.01      1.97 o 
   1   7   2      348.54      433.68      8.56 o 
   2   7   2     3426.64     3522.73     70.44 o 
   3   7   2       23.57       22.47      1.90 o 
   4   7   2      173.84      163.37      5.18 o 
   5   7   2        2.12        4.41      1.89 o 
  -5   8   2        5.40        3.81      2.32 o 
  -4   8   2       51.18       53.71      5.69 o 
  -3   8   2      545.14      501.64     12.29 o 
  -2   8   2      314.30      293.11      6.29 o 
  -1   8   2      527.65      438.16     16.49 o 
   0   8   2       13.25        8.87      0.86 o 
   1   8   2       54.58       94.96      3.40 o 
   2   8   2       27.86       39.85      2.51 o 
   3   8   2      446.64      478.21     12.74 o 
   4   8   2      142.33      136.39      4.72 o 
   5   8   2       83.49       91.89      5.03 o 
  -5   9   2        0.43        1.58      2.23 o 
  -4   9   2       17.59       15.34      2.25 o 
  -3   9   2        4.57        4.62      1.36 o 
  -2   9   2       11.29        6.34      0.87 o 
  -1   9   2      442.23      463.73      9.11 o 
   0   9   2      236.85      307.67      5.82 o 
   1   9   2     1459.02     1548.62     38.50 o 
   2   9   2       89.06       95.13      3.79 o 
   3   9   2      212.84      208.06      6.67 o 
   4   9   2        3.61        4.91      1.69 o 
   5   9   2       46.20       41.24      3.79 o 
  -5  10   2        0.43        1.43      2.06 o 
  -4  10   2      202.30      199.07      8.71 o 
  -3  10   2     1015.17      938.21     21.14 o 
  -2  10   2       88.59       89.05      4.73 o 
  -1  10   2      484.63      560.37     10.87 o 
   0  10   2      686.27      663.61     11.35 o 
   1  10   2      520.36      534.14     12.54 o 
   2  10   2      113.22      106.09      6.83 o 
   3  10   2       76.93       67.51      4.39 o 
   4  10   2        2.87        4.69      3.49 o 
   5  10   2        0.31        2.26      2.26 o 
  -5  11   2        5.13       13.69      3.13 o 
  -4  11   2       13.20       17.00      3.17 o 
  -3  11   2       95.20       89.49      4.19 o 
  -2  11   2       27.31       20.81      2.78 o 
  -1  11   2      259.96      206.50      6.32 o 
   0  11   2     1138.44     1301.84     21.05 o 
   1  11   2       15.50       24.68      2.22 o 
   2  11   2       99.68      103.46      4.23 o 
   3  11   2        0.17        3.69      1.50 o 
   4  11   2       29.90       38.12      3.45 o 
   5  11   2       11.32       11.19      3.14 o 
  -5  12   2        8.86        8.69      4.58 o 
  -4  12   2      107.10       99.54     10.57 o 
  -3  12   2        3.46        4.65      1.61 o 
  -2  12   2       56.63       56.62      4.31 o 
  -1  12   2      200.88      190.39      4.85 o 
   0  12   2      645.07      631.76     11.18 o 
   1  12   2      269.02      273.38      7.76 o 
   2  12   2     2280.59     2309.84     47.93 o 
   3  12   2      274.27      272.44     10.53 o 
   4  12   2       38.44       47.18      5.91 o 
  -4  13   2       17.43       15.24      3.19 o 
  -3  13   2        1.40        6.66      1.72 o 
  -2  13   2       15.22       22.24      2.45 o 
  -1  13   2     1178.82     1220.13     22.43 o 
   0  13   2       52.32       70.10      3.07 o 
   1  13   2      264.66      267.07      7.84 o 
   2  13   2      292.50      230.37      7.34 o 
   3  13   2       39.29       44.50      4.73 o 
   4  13   2       50.30       56.11      4.86 o 
  -4  14   2       19.95       25.79      4.01 o 
  -3  14   2       30.39       33.32      3.10 o 
  -2  14   2       62.21       73.71      4.02 o 
  -1  14   2      103.79      111.91      5.63 o 
   0  14   2       42.77       46.28      3.30 o 
   1  14   2       67.04       62.11      3.71 o 
   2  14   2       56.61       54.82      3.73 o 
   3  14   2        2.15        2.43      2.50 o 
   4  14   2       10.30        8.26      2.12 o 
  -4  15   2       14.65       12.30      3.23 o 
  -3  15   2       28.94       31.23      3.16 o 
  -2  15   2       21.47       27.45      2.86 o 
  -1  15   2      859.52      869.86     20.14 o 
   0  15   2      102.26       90.16      5.22 o 
   1  15   2       67.90       63.71      3.93 o 
   2  15   2       19.00       13.66      3.42 o 
   3  15   2        0.00        2.05      1.65 o 
   4  15   2        0.20        4.25      2.04 o 
  -4  16   2        9.88       15.56      4.06 o 
  -3  16   2       38.97       31.49      4.34 o 
  -2  16   2      105.64      117.10      5.15 o 
  -1  16   2        0.01        1.20      1.45 o 
   0  16   2        4.89        5.65      1.90 o 
   1  16   2      147.32      154.46      6.44 o 
   2  16   2        0.17        2.66      1.91 o 
   3  16   2      138.39      128.21      5.81 o 
   4  16   2        4.44       11.53      3.17 o 
  -3  17   2        0.78        3.97      4.08 o 
  -2  17   2       38.16       52.89      4.00 o 
  -1  17   2      160.00      148.79      5.92 o 
   0  17   2      274.36      274.93      8.65 o 
   1  17   2        0.00        1.95      1.74 o 
   2  17   2       45.45       43.90      3.83 o 
   3  17   2       88.44      101.22      5.90 o 
  -3  18   2       14.33       19.00      3.80 o 
  -2  18   2       50.29       47.83      3.86 o 
  -1  18   2       73.19       75.86      4.66 o 
   0  18   2       15.05       24.31      3.60 o 
   1  18   2        2.93        3.61      2.04 o 
   2  18   2        0.74        1.42      3.54 o 
   3  18   2       18.08       27.51      3.34 o 
  -3  19   2        0.01        2.57      2.63 o 
  -2  19   2       45.83       58.32      4.35 o 
  -1  19   2        5.78       10.89      2.17 o 
   0  19   2       50.18       37.72      4.32 o 
   1  19   2      157.91      156.20      6.51 o 
   2  19   2       19.90       27.10      3.16 o 
   3  19   2        3.83        9.08      3.19 o 
  -2  20   2       13.64       25.45      3.15 o 
  -1  20   2       79.62       77.30      4.95 o 
   0  20   2        4.67        5.96      1.91 o 
   1  20   2       38.54       40.51      4.21 o 
   2  20   2       55.08       66.97      4.91 o 
  -1  21   2        8.08        9.82      2.22 o 
   0  21   2        2.52       12.50      2.62 o 
   1  21   2        5.37       10.21      5.40 o 
   0  22   2       23.65       41.14      4.65 o 
  -5   0   3        1.29        1.02      2.05 o 
  -3   0   3      590.40      689.73     26.39 o 
  -1   0   3     9527.48    10008.35    189.37 o 
   1   0   3     5530.91     5997.03    143.71 o 
   3   0   3     1079.86     1207.16     39.01 o 
   5   0   3       50.41       54.94      7.13 o 
  -5   1   3       75.48       83.16      3.01 o 
  -4   1   3      218.30      198.84     18.29 o 
  -3   1   3       68.19       74.92      3.55 o 
  -2   1   3      287.16      291.90      6.76 o 
  -1   1   3     7000.22     7734.45    149.56 o 
   0   1   3        0.99        2.22      0.31 o 
   1   1   3      153.85      149.38      2.74 o 
   2   1   3      230.87      232.08      5.92 o 
   3   1   3      997.80     1071.41     23.13 o 
   4   1   3      146.36      150.40      6.54 o 
   5   1   3      127.45      131.55      6.99 o 
  -5   2   3       16.95       21.76      3.04 o 
  -4   2   3        9.67        7.74      1.25 o 
  -3   2   3      118.42      112.36      3.26 o 
  -2   2   3       70.73       82.87      2.29 o 
  -1   2   3    44306.36    45836.23   1364.18 o 
   0   2   3     1928.88     2131.69     29.43 o 
   1   2   3     8452.59     8125.97    121.46 o 
   2   2   3       16.64        5.81      0.94 o 
   3   2   3      411.96      387.04      9.69 o 
   4   2   3       29.98       30.08      3.05 o 
   5   2   3      163.03      174.03      8.24 o 
  -5   3   3        0.80       -0.36      1.61 o 
  -4   3   3        0.01        2.80      0.96 o 
  -3   3   3      298.84      304.95      6.58 o 
  -2   3   3      895.82      923.68     16.25 o 
  -1   3   3      100.02      117.23      2.77 o 
   0   3   3      831.14      941.82     18.76 o 
   1   3   3      502.75      478.41      7.76 o 
   2   3   3      316.21      284.83      9.04 o 
   3   3   3        0.00       -0.06      0.94 o 
   4   3   3       79.97       93.72      4.25 o 
   5   3   3       16.39       23.82      3.67 o 
  -5   4   3       60.96       66.50      5.15 o 
  -4   4   3      129.06      137.69      3.75 o 
  -3   4   3       51.64       52.72      2.30 o 
  -2   4   3       15.34       11.15      1.00 o 
  -1   4   3     1643.31     1802.83     30.85 o 
   0   4   3     2731.90     2776.28     65.93 o 
   1   4   3     3147.43     3202.93     48.18 o 
   2   4   3      232.77      179.09      5.04 o 
   3   4   3      127.72      115.07      4.59 o 
   4   4   3      126.27      111.94      4.72 o 
   5   4   3        6.79        9.75      1.84 o 
  -5   5   3      112.34      131.36      7.03 o 
  -4   5   3       35.53       35.62      2.46 o 
  -3   5   3       23.62       22.04      1.56 o 
  -2   5   3       50.03       45.04      1.73 o 
  -1   5   3      440.34      485.54      8.99 o 
   0   5   3      515.85      467.42      9.94 o 
   1   5   3      500.61      500.53      8.38 o 
   2   5   3      517.23      644.26     10.72 o 
   3   5   3      172.29      171.28      3.69 o 
   4   5   3      559.66      541.08     11.79 o 
   5   5   3       10.59       15.79      2.18 o 
  -5   6   3      230.17      201.89      9.04 o 
  -4   6   3        1.00        3.13      1.30 o 
  -3   6   3      612.88      551.21     17.37 o 
  -2   6   3      784.10      869.53     15.82 o 
  -1   6   3     1384.96     1589.13     27.52 o 
   0   6   3      257.39      235.36      4.38 o 
   1   6   3      262.99      250.96      5.36 o 
   2   6   3      601.19      623.95     12.08 o 
   3   6   3       13.75       14.94      1.64 o 
   4   6   3      368.36      332.74      8.28 o 
   5   6   3      169.90      184.62      6.61 o 
  -5   7   3       78.51       81.60     16.66 o 
  -4   7   3        2.78        2.07      1.42 o 
  -3   7   3       14.82       13.08      1.29 o 
  -2   7   3     1599.77     1709.00     29.91 o 
  -1   7   3     3872.40     4020.51     68.13 o 
   0   7   3        3.87        2.83      1.12 o 
   1   7   3      191.41      206.65      4.75 o 
   2   7   3       65.00       73.34      2.68 o 
   3   7   3        9.60       13.05      1.57 o 
   4   7   3       27.97       26.88      2.44 o 
   5   7   3       32.57       36.81      3.07 o 
  -5   8   3        1.78        4.00      2.31 o 
  -4   8   3      607.75      582.74     18.11 o 
  -3   8   3       98.10       95.83      3.88 o 
  -2   8   3      740.51      801.30     14.88 o 
  -1   8   3       61.45       46.93      1.77 o 
   0   8   3        0.04        0.54      0.50 o 
   1   8   3        0.50        8.09      1.03 o 
   2   8   3     1696.24     1744.45     36.17 o 
   3   8   3      216.76      195.61      5.44 o 
   4   8   3        2.26        4.09      1.43 o 
   5   8   3       27.87       25.69      3.25 o 
  -5   9   3       11.26        6.50      3.40 o 
  -4   9   3       49.22       62.76      6.23 o 
  -3   9   3      282.69      275.88     12.86 o 
  -2   9   3      247.05      201.48      7.38 o 
  -1   9   3      102.97      115.54      3.63 o 
   0   9   3      893.89      981.83     15.98 o 
   1   9   3      401.19      380.48      9.89 o 
   2   9   3       21.95       38.38      2.58 o 
   3   9   3      153.90      134.43      5.12 o 
   4   9   3       19.77       20.19      2.61 o 
   5   9   3       32.43       35.92      3.60 o 
  -5  10   3        0.01        1.37      2.17 o 
  -4  10   3        1.65        4.00      2.13 o 
  -3  10   3       57.43       57.10      3.45 o 
  -2  10   3      334.74      317.43      6.89 o 
  -1  10   3       76.22       78.40      3.17 o 
   0  10   3      552.28      725.83     15.21 o 
   1  10   3      117.66      103.42      4.61 o 
   2  10   3       19.14       19.38      2.07 o 
   3  10   3        0.28        0.60      1.31 o 
   4  10   3      145.94      162.29      7.91 o 
   5  10   3      116.72      108.81      5.56 o 
  -5  11   3       30.26       30.42      4.26 o 
  -4  11   3       44.15       45.91      4.69 o 
  -3  11   3        8.59        4.42      2.35 o 
  -2  11   3        4.31        3.14      1.16 o 
  -1  11   3       13.37       15.55      1.37 o 
   0  11   3       51.67       64.58      2.74 o 
   1  11   3       31.62       41.24      5.53 o 
   2  11   3       87.03       87.06      3.88 o 
   3  11   3       77.44       79.07      4.10 o 
   4  11   3       12.28        8.58      1.99 o 
   5  11   3      135.62      135.04      7.67 o 
  -5  12   3        0.05        2.86      2.47 o 
  -4  12   3       11.09        6.58      2.53 o 
  -3  12   3     1054.26     1023.44     28.77 o 
  -2  12   3        0.00        0.27      1.11 o 
  -1  12   3       38.07       37.30      2.03 o 
   0  12   3       34.75       39.75      2.19 o 
   1  12   3      402.41      384.70     10.04 o 
   2  12   3        0.16        0.95      1.45 o 
   3  12   3       81.94       71.11      4.21 o 
   4  12   3       23.65       24.14      2.92 o 
  -4  13   3        2.07        4.42      2.41 o 
  -3  13   3        7.86       14.59      2.15 o 
  -2  13   3      659.59      691.68     20.37 o 
  -1  13   3      347.17      329.78      7.44 o 
   0  13   3       64.93       53.88      2.62 o 
   1  13   3        1.84        5.94      1.68 o 
   2  13   3      211.03      191.91      6.56 o 
   3  13   3       39.54       39.40      3.40 o 
   4  13   3       25.94       25.84      3.12 o 
  -4  14   3        7.56        8.17      2.62 o 
  -3  14   3      130.11      122.81      5.21 o 
  -2  14   3      182.76      185.34      8.05 o 
  -1  14   3       49.85       45.68      3.03 o 
   0  14   3      713.78      747.74     18.04 o 
   1  14   3        4.28        1.51      1.41 o 
   2  14   3       43.70       42.25      3.40 o 
   3  14   3        4.87        4.04      1.65 o 
   4  14   3        0.46        1.14      1.67 o 
  -4  15   3        2.42        3.22      2.36 o 
  -3  15   3        7.66        0.92      2.10 o 
  -2  15   3      170.42      178.66      6.40 o 
  -1  15   3      352.04      350.43      9.80 o 
   0  15   3      549.24      535.05     13.41 o 
   1  15   3      460.91      412.56     11.31 o 
   2  15   3       28.20       29.52      3.12 o 
   3  15   3      156.88      144.79      6.07 o 
   4  15   3        1.65        6.20      2.08 o 
  -4  16   3       24.28       23.03      3.98 o 
  -3  16   3        3.16        5.75      3.30 o 
  -2  16   3        1.75        4.41      1.65 o 
  -1  16   3       27.03       23.86      2.70 o 
   0  16   3       36.10       49.04      3.56 o 
   1  16   3       10.95        8.83      2.21 o 
   2  16   3       29.02       28.11      3.09 o 
   3  16   3       90.87       84.85      6.76 o 
   4  16   3        1.27        5.06      2.27 o 
  -3  17   3       41.52       44.36      4.95 o 
  -2  17   3       26.02       29.15      3.06 o 
  -1  17   3       27.83       35.79      3.35 o 
   0  17   3       39.15       35.66      3.28 o 
   1  17   3        0.96        3.01      1.89 o 
   2  17   3        7.59       11.86      2.36 o 
   3  17   3       95.33      105.06      8.77 o 
  -3  18   3        4.25        6.27      2.88 o 
  -2  18   3        2.96        5.34      2.02 o 
  -1  18   3       56.69       63.11      4.30 o 
   0  18   3      317.50      277.81      8.85 o 
   1  18   3      302.30      300.46      9.59 o 
   2  18   3       25.40       24.32      3.01 o 
   3  18   3        1.52        3.11      2.02 o 
  -3  19   3       47.44       58.78      7.69 o 
  -2  19   3       21.81       15.20      2.58 o 
  -1  19   3       43.54       47.35      4.44 o 
   0  19   3       39.82       46.65      4.69 o 
   1  19   3        2.27        3.10      3.33 o 
   2  19   3       86.66      105.32      6.61 o 
  -2  20   3      196.90      227.98     10.51 o 
  -1  20   3       57.85       74.41      4.83 o 
   0  20   3        3.92       19.28      7.27 o 
   1  20   3        2.87       10.46      2.49 o 
   2  20   3       12.83       23.01      3.05 o 
  -1  21   3        0.00        4.27      3.14 o 
   0  21   3        8.24       14.80      2.88 o 
   1  21   3        7.39       19.47      3.19 o 
   0  22   3       34.10       45.28      7.01 o 
  -4   0   4      334.58      322.30     10.48 o 
  -2   0   4      224.31      177.22      7.88 o 
   0   0   4     3864.84     4146.14     98.20 o 
   2   0   4     1112.87     1144.64     28.94 o 
   4   0   4       24.07       26.32      2.94 o 
  -5   1   4       22.72       26.81      3.71 o 
  -4   1   4        4.23        3.69      0.97 o 
  -3   1   4      114.92      122.77      3.41 o 
  -2   1   4      213.73      188.03      4.03 o 
  -1   1   4      240.51      254.50      6.62 o 
   0   1   4      166.41      239.47      4.42 o 
   1   1   4     3052.49     3187.95     43.89 o 
   2   1   4     1085.24     1091.01     19.57 o 
   3   1   4      115.55      103.66      3.22 o 
   4   1   4       12.45       14.28      1.66 o 
   5   1   4        4.41       13.87      2.98 o 
  -5   2   4       30.74       37.24      2.82 o 
  -4   2   4       25.24       28.04      1.99 o 
  -3   2   4      416.46      388.10      7.91 o 
  -2   2   4      210.93      197.83      4.22 o 
   0   2   4        0.32        4.32      0.52 o 
   1   2   4      979.16     1001.95     15.61 o 
   2   2   4      506.76      537.06     12.05 o 
   3   2   4     1103.23     1056.48     22.84 o 
   4   2   4       46.88       53.24      3.42 o 
   5   2   4        1.03        2.98      2.21 o 
  -5   3   4        8.68        6.42      1.92 o 
  -4   3   4       26.21       24.21      1.73 o 
  -3   3   4      277.39      305.69      6.55 o 
  -2   3   4      171.58      180.35      4.58 o 
  -1   3   4    19762.55    21624.86    417.96 o 
   0   3   4     1579.05     1777.21     24.40 o 
   1   3   4      453.27      476.88      7.78 o 
   2   3   4        7.12        5.52      1.01 o 
   3   3   4       72.43       61.51      3.01 o 
   4   3   4       11.31       14.23      2.52 o 
   5   3   4        2.55        7.41      2.40 o 
  -5   4   4       36.51       41.25      4.46 o 
  -4   4   4        3.04        4.03      0.99 o 
  -3   4   4      193.55      202.51      4.92 o 
  -2   4   4       27.90       25.42      1.34 o 
  -1   4   4       91.98      124.75      2.83 o 
   0   4   4     1310.27     1308.51     22.34 o 
   1   4   4      387.28      377.95      7.34 o 
   2   4   4      252.94      303.16      7.58 o 
   3   4   4      174.36      147.29     10.02 o 
   4   4   4      181.14      184.27      6.31 o 
   5   4   4       84.02       83.52      4.43 o 
  -5   5   4      107.64      119.83      6.64 o 
  -4   5   4        0.01        0.07      0.91 o 
  -3   5   4       76.42       63.78      2.39 o 
  -2   5   4      667.94      676.73     12.54 o 
  -1   5   4      156.44      136.76      3.10 o 
   0   5   4      254.01      241.24     14.14 o 
   1   5   4     1319.96     1262.52     19.70 o 
   2   5   4       26.35       17.15      2.14 o 
   3   5   4        7.70        9.98      1.93 o 
   4   5   4        0.11       -0.59      1.18 o 
   5   5   4       85.62       83.98      5.17 o 
  -5   6   4       34.83       31.71      4.12 o 
  -4   6   4       10.86       11.28      1.79 o 
  -3   6   4        0.72        1.41      0.78 o 
  -2   6   4     1076.56     1130.25     20.19 o 
  -1   6   4      403.77      394.29      7.59 o 
   0   6   4      892.83      887.39     18.22 o 
   1   6   4     1159.03     1316.52     20.61 o 
   2   6   4      271.69      253.52      5.88 o 
   3   6   4       69.43       64.00      2.86 o 
   4   6   4     1055.76     1018.83     19.98 o 
   5   6   4       39.16       46.08      3.39 o 
  -5   7   4        0.65        2.93      2.21 o 
  -4   7   4        0.08        2.81      2.05 o 
  -3   7   4        0.15        2.72      1.03 o 
  -2   7   4     1522.78     1636.98     28.72 o 
  -1   7   4      274.55      284.38      5.87 o 
   0   7   4     1131.32     1100.33     22.47 o 
   1   7   4      460.75      576.25     11.02 o 
   2   7   4        1.36        1.12      0.99 o 
   3   7   4        0.26        0.09      0.95 o 
   4   7   4        3.54        7.23      1.62 o 
   5   7   4       16.82       20.61      3.50 o 
  -5   8   4       57.22       48.41      4.91 o 
  -4   8   4      134.68      126.82     11.14 o 
  -3   8   4       26.59       34.78      3.48 o 
  -2   8   4      261.79      253.60      5.64 o 
  -1   8   4       97.89      103.61      2.84 o 
   0   8   4       43.35       46.01      1.81 o 
   1   8   4      191.65      281.90      6.21 o 
   2   8   4      224.80      185.67     11.62 o 
   3   8   4      213.86      208.49      5.74 o 
   4   8   4       41.01       37.50      3.13 o 
   5   8   4       15.18       14.84      3.92 o 
  -5   9   4        5.99        8.37      2.52 o 
  -4   9   4       24.65       22.47      3.37 o 
  -3   9   4       58.57       62.71      3.30 o 
  -2   9   4      293.06      280.80     16.96 o 
  -1   9   4      748.89      779.20     14.43 o 
   0   9   4        3.77        5.02      0.88 o 
   1   9   4      161.05      189.15      5.21 o 
   2   9   4      563.32      537.37     31.92 o 
   3   9   4      613.32      591.26     14.47 o 
   4   9   4       47.12       49.68      3.27 o 
   5   9   4       10.42       10.51      2.24 o 
  -5  10   4        2.10        1.67      3.99 o 
  -4  10   4        0.67        0.25      4.41 o 
  -3  10   4       14.37       20.98      2.45 o 
  -2  10   4      623.05      629.72     12.20 o 
  -1  10   4     1017.33     1015.69     21.39 o 
   0  10   4      505.37      627.84     12.05 o 
   1  10   4       77.37       64.39      2.60 o 
   2  10   4        0.03        1.24      1.10 o 
   3  10   4      528.37      489.10     12.63 o 
   4  10   4        2.64        4.11      1.67 o 
   5  10   4        0.51        3.32      2.26 o 
  -5  11   4        7.79       18.42      3.57 o 
  -4  11   4        8.10        3.11      2.06 o 
  -3  11   4       21.30       25.25      2.51 o 
  -2  11   4       88.25       70.76      3.32 o 
  -1  11   4        4.11        5.30      1.13 o 
   0  11   4      805.25      740.31     23.08 o 
   1  11   4      244.24      234.90      6.85 o 
   2  11   4        1.43        2.03      1.38 o 
   3  11   4      182.77      176.26      6.29 o 
   4  11   4       52.13       60.18      4.67 o 
   5  11   4       52.62       48.27      4.31 o 
  -5  12   4       10.21       17.32      3.85 o 
  -4  12   4       12.86        6.59      2.59 o 
  -3  12   4      764.91      782.25     23.01 o 
  -2  12   4       19.79       14.18      1.98 o 
  -1  12   4       81.36       71.18      3.01 o 
   0  12   4      511.15      515.60     10.50 o 
   1  12   4      184.19      177.22      5.52 o 
   2  12   4      325.34      299.73      8.65 o 
   3  12   4      106.49      104.66      4.77 o 
   4  12   4        4.37        8.45      3.25 o 
  -4  13   4        4.10       10.72      5.03 o 
  -3  13   4        0.06        1.91      2.27 o 
  -2  13   4      219.98      184.06     18.42 o 
  -1  13   4       15.10       15.99      1.56 o 
   0  13   4      665.27      616.26     12.37 o 
   1  13   4      118.35      123.17      4.90 o 
   2  13   4      265.88      279.42      8.48 o 
   3  13   4        5.99        5.11      1.79 o 
   4  13   4        0.97        2.88      1.77 o 
  -4  14   4       16.48       17.48      3.42 o 
  -3  14   4        7.91        6.84      2.42 o 
  -2  14   4        2.87        4.07      1.59 o 
  -1  14   4      376.65      352.30      8.03 o 
   0  14   4       50.12       43.82      2.55 o 
   1  14   4        2.85        1.23      1.57 o 
   2  14   4       26.13       34.81      3.19 o 
   3  14   4        4.06        7.11      1.92 o 
   4  14   4        4.42       10.60      2.32 o 
  -4  15   4        7.92       15.45      3.50 o 
  -3  15   4      101.90      107.83      6.38 o 
  -2  15   4      164.56      149.48      5.74 o 
  -1  15   4      144.18      151.76      5.62 o 
   0  15   4      298.91      276.13      6.96 o 
   1  15   4       48.37       43.83      3.48 o 
   2  15   4      543.08      594.55     15.20 o 
   3  15   4      126.19      130.09      5.75 o 
   4  15   4        4.96        8.48      2.33 o 
  -4  16   4        5.85        4.51      4.25 o 
  -3  16   4        8.28        9.17      2.86 o 
  -2  16   4        0.81        2.53      1.31 o 
  -1  16   4      126.31      126.38      5.20 o 
   0  16   4      277.12      286.00      8.61 o 
   1  16   4      242.80      215.38     12.23 o 
   2  16   4      186.54      154.74      6.24 o 
   3  16   4        0.01        1.06      2.63 o 
   4  16   4       14.16       19.68      3.03 o 
  -3  17   4        0.81        1.81      4.11 o 
  -2  17   4      225.11      207.48     17.37 o 
  -1  17   4      419.35      408.09     11.34 o 
   0  17   4       44.35       41.77      3.45 o 
   1  17   4      203.44      184.52      7.37 o 
   2  17   4       99.25      105.36      5.33 o 
   3  17   4       27.06       29.78      3.47 o 
  -3  18   4        8.37       12.32      3.24 o 
  -2  18   4      261.66      264.76     29.65 o 
  -1  18   4       64.70       62.55      4.17 o 
   0  18   4        9.16       12.53      2.42 o 
   1  18   4       89.73       87.63      5.13 o 
   2  18   4       29.60       38.61      4.37 o 
   3  18   4      145.66      135.84      6.30 o 
  -3  19   4      151.32      145.10     23.01 o 
  -2  19   4      159.67      137.48      8.08 o 
  -1  19   4       90.02      110.92      5.37 o 
   0  19   4        1.83        1.62      1.77 o 
   1  19   4        0.23        1.81      1.97 o 
   2  19   4        0.39        2.66      1.78 o 
  -2  20   4        3.18        5.24      2.75 o 
  -1  20   4       42.61       48.88      4.69 o 
   0  20   4       16.57       19.53      3.18 o 
   1  20   4       10.38       14.98      3.07 o 
   2  20   4        0.70        4.71      1.99 o 
  -1  21   4        6.62        8.88      3.21 o 
   0  21   4        1.09        3.20      2.02 o 
   1  21   4       15.62       24.97      6.66 o 
   0  22   4       15.40       24.81      3.63 o 
  -5   0   5        9.85       11.85      3.59 o 
  -3   0   5      320.33      277.26      8.64 o 
  -1   0   5    27112.18    31187.61    734.50 o 
   3   0   5      493.29      468.97     13.62 o 
   5   0   5      240.58      279.82     16.05 o 
  -5   1   5        0.45       -0.05      1.59 o 
  -4   1   5       87.59       78.34      2.67 o 
  -3   1   5        1.61        2.82      0.72 o 
  -2   1   5      453.12      404.15      6.82 o 
  -1   1   5     5171.58     5751.20    110.15 o 
   0   1   5        5.52        7.96      0.56 o 
   1   1   5      439.69      462.60      6.83 o 
   2   1   5     4186.18     4653.05     70.62 o 
   3   1   5      258.53      271.48      6.83 o 
   4   1   5      127.32      115.00      4.64 o 
   5   1   5      145.49      134.28      7.21 o 
  -5   2   5        5.86        7.29      1.86 o 
  -4   2   5        9.92       10.57      1.26 o 
  -3   2   5     1620.84     1578.52     27.47 o 
  -2   2   5       59.85       70.66      2.35 o 
  -1   2   5      145.91      155.31      3.93 o 
   0   2   5     2163.72     2291.76     44.69 o 
   1   2   5     5073.05     5038.40     75.54 o 
   2   2   5      425.31      434.67      7.56 o 
   3   2   5      158.64      166.15      4.37 o 
   4   2   5       47.30       41.73      3.37 o 
   5   2   5        6.83        9.39      3.33 o 
  -5   3   5       89.73       90.43      5.77 o 
  -4   3   5       42.53       38.20      2.47 o 
  -3   3   5      267.72      247.39      6.42 o 
  -2   3   5      593.80      591.07     12.49 o 
  -1   3   5     1397.28     1685.89     33.18 o 
   0   3   5      315.51      288.74      4.39 o 
   1   3   5      145.31      153.23      2.97 o 
   2   3   5      614.92      629.48     11.93 o 
   3   3   5      519.93      506.46     14.15 o 
   4   3   5       73.71       73.88      3.90 o 
   5   3   5       53.88       65.04      7.51 o 
  -5   4   5       86.78       97.92      4.86 o 
  -4   4   5       18.64       14.41      1.59 o 
  -3   4   5      398.52      363.67      8.71 o 
  -2   4   5      812.64      769.27     15.97 o 
  -1   4   5      685.52      775.36     13.77 o 
   0   4   5     5280.54     5624.52     84.12 o 
   1   4   5     2339.37     2608.63     39.59 o 
   2   4   5      263.57      288.63      6.28 o 
   3   4   5       50.52       57.94      3.03 o 
   4   4   5      459.32      443.22     11.68 o 
   5   4   5        9.17        7.96      2.62 o 
  -5   5   5      129.24      143.23      7.36 o 
  -4   5   5      114.59      107.72      4.31 o 
  -3   5   5      384.79      405.27      8.98 o 
  -2   5   5      668.61      719.72     13.27 o 
  -1   5   5     1486.96     1694.26     29.26 o 
   0   5   5     1290.65     1254.37     21.58 o 
   1   5   5     1183.41     1339.81     18.91 o 
   2   5   5      351.14      355.92      7.50 o 
   3   5   5      183.66      168.35      5.51 o 
   4   5   5        2.04        2.27      1.76 o 
   5   5   5      103.45       95.19      5.57 o 
  -5   6   5        6.58        8.48      3.99 o 
  -4   6   5       89.01       95.13      5.37 o 
  -3   6   5       21.19       14.87      1.37 o 
  -2   6   5       71.57       68.27      2.29 o 
  -1   6   5       99.94       88.97      2.42 o 
   0   6   5      354.46      364.29      8.14 o 
   1   6   5     5977.48     6736.91    100.57 o 
   2   6   5     2383.05     2467.63     42.94 o 
   3   6   5     1667.73     1567.15     55.81 o 
   4   6   5       17.72       17.41      2.57 o 
   5   6   5       28.38       41.19      5.48 o 
  -5   7   5       12.34        7.17      2.63 o 
  -4   7   5       15.48       20.66      3.20 o 
  -3   7   5       60.31       56.23      2.64 o 
  -2   7   5        0.07        2.47      0.91 o 
  -1   7   5      332.61      293.38      6.07 o 
   0   7   5       30.15       41.42      1.87 o 
   1   7   5      803.83      799.43     14.81 o 
   2   7   5      407.16      370.54      7.12 o 
   3   7   5      552.76      483.18     10.46 o 
   4   7   5      167.46      163.15      5.31 o 
   5   7   5        0.64        2.12      1.54 o 
  -5   8   5       10.60       14.19      3.22 o 
  -4   8   5      333.84      319.76     11.56 o 
  -3   8   5      592.71      565.41     11.30 o 
  -2   8   5       37.35       24.46      1.50 o 
  -1   8   5        0.90        3.37      0.73 o 
   0   8   5     3303.60     3549.41     69.61 o 
   1   8   5     1037.66     1034.81     18.91 o 
   2   8   5      704.14      716.79     13.96 o 
   3   8   5       46.50       46.11      4.78 o 
   4   8   5      290.79      270.32      7.38 o 
   5   8   5       58.28       60.66      3.94 o 
  -5   9   5        7.99       10.00      2.77 o 
  -4   9   5        4.31        4.37      2.76 o 
  -3   9   5      181.45      172.94      6.59 o 
  -2   9   5        4.23        3.82      0.82 o 
  -1   9   5      631.37      686.99     12.92 o 
   0   9   5      383.32      350.10      7.26 o 
   1   9   5      920.77      985.97     15.96 o 
   2   9   5       24.91       25.88      2.29 o 
   3   9   5        4.23        1.82      2.02 o 
   4   9   5       61.73       64.86      3.68 o 
   5   9   5        2.99        5.92      2.65 o 
  -5  10   5        0.76        1.35      2.32 o 
  -4  10   5       35.82       30.17      3.88 o 
  -3  10   5      429.41      392.35     10.28 o 
  -2  10   5        5.62        5.49      0.94 o 
  -1  10   5      166.61      163.24      4.18 o 
   0  10   5      485.99      401.78      8.28 o 
   1  10   5       23.11       13.46      0.97 o 
   2  10   5       89.57       86.92      4.97 o 
   3  10   5       30.19       29.61      2.91 o 
   4  10   5       23.97       29.85      3.09 o 
   5  10   5        1.03        5.71      2.04 o 
  -5  11   5        8.75        7.68      4.96 o 
  -4  11   5       10.69        7.20      2.56 o 
  -3  11   5        1.79        2.18      2.95 o 
  -2  11   5      312.17      297.90      7.25 o 
  -1  11   5       46.41       45.87      2.41 o 
   0  11   5      491.89      497.16     10.04 o 
   1  11   5      221.45      209.15      4.96 o 
   2  11   5       57.54       46.65      3.91 o 
   3  11   5      121.65      105.86      5.53 o 
   4  11   5        0.05        2.25      2.31 o 
   5  11   5        4.16        9.73      3.79 o 
  -5  12   5       45.80       40.49      4.91 o 
  -4  12   5        4.74        2.28      1.96 o 
  -3  12   5        0.69        2.95      2.18 o 
  -2  12   5        0.01        0.38      1.18 o 
  -1  12   5      308.81      267.00      7.68 o 
   0  12   5      471.36      466.81      9.68 o 
   1  12   5        0.79        0.59      0.95 o 
   2  12   5       22.49       25.68      2.64 o 
   3  12   5       39.76       40.98      3.40 o 
   4  12   5      145.48      144.50      7.05 o 
  -4  13   5       31.38       28.93      4.08 o 
  -3  13   5       85.07       93.23      9.44 o 
  -2  13   5      186.32      152.16      5.46 o 
  -1  13   5        0.98        1.71      1.17 o 
   0  13   5       33.13       43.17      2.41 o 
   1  13   5      124.82      115.82      3.97 o 
   2  13   5      194.43      145.26      5.62 o 
   3  13   5       32.59       30.81      3.08 o 
   4  13   5        2.99        1.78      1.78 o 
  -4  14   5       14.36       14.34      3.24 o 
  -3  14   5        0.17        0.94      1.97 o 
  -2  14   5      180.54      170.55      9.60 o 
  -1  14   5      348.55      353.51      8.05 o 
   0  14   5      105.75      103.72      3.66 o 
   1  14   5      641.13      594.74     19.46 o 
   2  14   5      961.73      895.55     20.99 o 
   3  14   5        0.78        2.89      1.67 o 
   4  14   5        5.45        7.57      2.26 o 
  -4  15   5        6.03        8.65      5.88 o 
  -3  15   5       50.09       66.35      5.63 o 
  -2  15   5       48.57       44.16      3.36 o 
  -1  15   5       78.22       79.05      3.27 o 
   0  15   5      700.64      713.69     14.42 o 
   1  15   5      429.97      386.96     13.85 o 
   2  15   5       68.43       57.90      4.05 o 
   3  15   5       29.00       41.44      3.88 o 
   4  15   5       56.80       62.41      4.84 o 
  -4  16   5       43.78       47.95      5.49 o 
  -3  16   5       16.88       20.40      3.59 o 
  -2  16   5       50.40       54.24      3.80 o 
  -1  16   5       84.61       84.28      5.39 o 
   0  16   5       27.60       30.67      2.45 o 
   1  16   5        0.01       -0.48      1.61 o 
   2  16   5       86.61       76.37      4.72 o 
   3  16   5       10.83       16.10      2.61 o 
  -3  17   5       17.59       26.79      4.03 o 
  -2  17   5       82.38       85.03      6.25 o 
  -1  17   5        9.30       16.16      2.30 o 
   0  17   5       35.77       32.86      3.64 o 
   1  17   5        1.83        4.75      1.96 o 
   2  17   5        1.87        2.46      1.72 o 
   3  17   5       15.79       17.31      2.88 o 
  -3  18   5        1.92        7.59      4.84 o 
  -2  18   5        8.02       12.03      3.27 o 
  -1  18   5        0.35        3.40      1.89 o 
   0  18   5      125.91      118.73      5.34 o 
   1  18   5      187.84      198.84     10.69 o 
   2  18   5        2.71        6.75      2.86 o 
   3  18   5       14.41       20.84      6.55 o 
  -3  19   5       47.14       67.87      8.52 o 
  -2  19   5        0.32        1.13      2.27 o 
  -1  19   5       84.00       87.47      8.16 o 
   0  19   5       73.11       84.69      4.95 o 
   1  19   5        0.18        3.04      4.44 o 
   2  19   5       14.40       18.46      3.75 o 
  -2  20   5       22.11       24.41      4.14 o 
  -1  20   5      265.59      291.42     12.76 o 
   0  20   5        1.50        5.65      4.08 o 
   1  20   5       36.74       36.02      4.28 o 
   2  20   5       13.25       20.10      4.25 o 
  -1  21   5        2.56        4.87      2.74 o 
   0  21   5        2.51        8.03      2.41 o 
   1  21   5        0.23        4.97      2.14 o 
  -4   0   6       20.50       19.11      1.98 o 
  -2   0   6        1.92        1.08      0.57 o 
   0   0   6    29461.54    30499.96   1233.17 o 
   2   0   6      407.28      429.33      9.52 o 
   4   0   6        4.88        7.88      3.07 o 
  -5   1   6       95.44       98.53      5.45 o 
  -4   1   6      178.08      168.89      3.78 o 
  -3   1   6        9.52       10.27      1.01 o 
  -2   1   6       79.43       68.80      1.75 o 
  -1   1   6      100.76       81.55      2.38 o 
   0   1   6      271.42      313.02      5.83 o 
   1   1   6     1554.09     1521.04     21.31 o 
   2   1   6      165.32      163.55      3.04 o 
   3   1   6       37.89       34.57      1.87 o 
   4   1   6       64.15       72.35      6.25 o 
   5   1   6       17.59       22.11      3.45 o 
  -5   2   6        0.38        3.33      1.54 o 
  -4   2   6      180.20      187.31      4.92 o 
  -3   2   6       59.20       61.30      2.78 o 
  -2   2   6       94.80      104.19      6.35 o 
  -1   2   6       51.58       36.84      1.64 o 
   0   2   6       74.38       64.72      1.69 o 
   1   2   6     4272.09     4416.02     66.36 o 
   2   2   6      128.61      133.96      2.62 o 
   3   2   6      101.24       89.88      2.91 o 
   4   2   6      144.06      145.05      5.37 o 
   5   2   6      124.69      123.99      7.25 o 
  -5   3   6       16.06       21.43      3.31 o 
  -4   3   6       14.44       12.45      1.75 o 
  -3   3   6      727.06      730.61     15.75 o 
  -2   3   6      666.49      788.14     16.26 o 
  -1   3   6        2.78        1.86      0.70 o 
   0   3   6       64.71       44.49      1.94 o 
   1   3   6      351.95      349.62      6.01 o 
   2   3   6     3255.42     3526.48     53.88 o 
   3   3   6      350.17      317.03      7.03 o 
   4   3   6       40.31       43.48      3.17 o 
   5   3   6      109.20      128.36      7.58 o 
  -5   4   6       24.57       23.05      3.46 o 
  -4   4   6       26.23       26.87      2.47 o 
  -3   4   6      184.42      162.90      4.72 o 
  -2   4   6      698.72      661.87     13.92 o 
  -1   4   6      140.66      173.01      3.66 o 
   0   4   6     1089.78     1107.22     15.51 o 
   1   4   6       87.15      138.32      3.45 o 
   2   4   6      318.59      371.66      7.74 o 
   3   4   6      187.08      163.28      5.37 o 
   4   4   6       26.37       32.34      2.90 o 
   5   4   6       83.81       91.53      9.53 o 
  -5   5   6        2.99        5.21      2.13 o 
  -4   5   6        1.45        0.97      1.22 o 
  -3   5   6      133.42      129.18      4.11 o 
  -2   5   6        2.23        2.33      0.74 o 
  -1   5   6      721.35      818.62     14.64 o 
   0   5   6     1167.16     1251.74     19.40 o 
   1   5   6      194.85      143.70      2.56 o 
   2   5   6      182.85      193.16      6.06 o 
   3   5   6        6.28        6.39      1.41 o 
   4   5   6       12.30       15.95      2.22 o 
   5   5   6       14.97       17.93      2.79 o 
  -5   6   6        6.28       10.97      2.83 o 
  -4   6   6      200.15      205.41      8.42 o 
  -3   6   6      131.10      146.99      5.24 o 
  -2   6   6     4113.09     4407.62     74.83 o 
  -1   6   6      131.94       95.52      2.57 o 
   0   6   6     1056.57      974.52     15.37 o 
   1   6   6     1639.22     1718.71     24.12 o 
   2   6   6      499.58      519.86      9.31 o 
   3   6   6      131.12      110.72     12.78 o 
   4   6   6       31.95       35.54      2.77 o 
   5   6   6       27.63       29.55      3.58 o 
  -5   7   6       61.23       60.59      5.27 o 
  -4   7   6      201.50      179.69      7.87 o 
  -3   7   6        0.08        1.08      0.82 o 
  -2   7   6      457.52      506.23      9.87 o 
  -1   7   6     1471.94     1637.43     28.53 o 
   0   7   6       34.72       35.21      1.42 o 
   1   7   6       41.00       26.24      1.06 o 
   2   7   6      101.70       97.62      2.86 o 
   3   7   6      157.17      134.48      4.38 o 
   4   7   6       16.76       17.13      2.15 o 
   5   7   6       64.20       69.44      5.04 o 
  -5   8   6        0.44        1.45      6.11 o 
  -4   8   6      199.94      198.44      8.94 o 
  -3   8   6      106.31       80.34      2.82 o 
  -2   8   6       25.13       22.74      1.48 o 
  -1   8   6      483.93      624.79     11.78 o 
   0   8   6      115.93       99.22      5.28 o 
   1   8   6        7.28        5.49      0.64 o 
   2   8   6      135.67      147.12      3.79 o 
   3   8   6       41.45       52.88      3.01 o 
   4   8   6      251.38      229.24      6.70 o 
   5   8   6        0.13        1.58      1.71 o 
  -5   9   6        1.30        0.25      2.15 o 
  -4   9   6       15.90       15.98      2.95 o 
  -3   9   6        7.16       10.51      1.60 o 
  -2   9   6       56.98       57.73      2.50 o 
  -1   9   6       33.48       45.71      1.90 o 
   0   9   6     1125.08     1242.32     25.66 o 
   1   9   6     2946.05     3119.34     47.71 o 
   2   9   6      180.78      181.33      4.96 o 
   3   9   6      457.01      411.24      9.48 o 
   4   9   6      196.33      195.85      6.15 o 
   5   9   6       16.48       17.10      2.26 o 
  -5  10   6       56.62       70.65      6.09 o 
  -4  10   6      128.41      126.38      6.76 o 
  -3  10   6       80.24       81.81      5.13 o 
  -2  10   6       81.19       86.16      2.84 o 
  -1  10   6      167.66      187.35      4.61 o 
   0  10   6      754.03      733.74     16.05 o 
   1  10   6      702.08      772.78     12.94 o 
   2  10   6      349.28      331.61      8.04 o 
   3  10   6       53.67       55.20      3.70 o 
   4  10   6      466.60      456.68     10.96 o 
   5  10   6        8.22        8.29      2.38 o 
  -5  11   6        2.05        2.02      2.28 o 
  -4  11   6       12.82       16.68      3.27 o 
  -3  11   6       33.40       31.03      3.66 o 
  -2  11   6      222.74      207.07      5.18 o 
  -1  11   6       61.99       71.09      4.22 o 
   0  11   6      649.86      653.38     12.69 o 
   1  11   6      617.30      638.16     12.78 o 
   2  11   6      335.37      329.76      9.23 o 
   3  11   6      191.41      198.79      7.61 o 
   4  11   6        7.09        7.59      1.99 o 
  -4  12   6       54.73       49.47      5.00 o 
  -3  12   6       28.73       24.47      3.47 o 
  -2  12   6      561.96      517.41     11.68 o 
  -1  12   6      304.72      294.03      8.19 o 
   0  12   6      542.41      503.14     10.35 o 
   1  12   6        6.24        5.24      1.26 o 
   2  12   6        3.45        5.99      1.69 o 
   3  12   6       23.93       24.40      2.74 o 
   4  12   6       30.02       37.08      5.11 o 
  -4  13   6       13.64       15.74      4.01 o 
  -3  13   6        0.02        1.48      2.12 o 
  -2  13   6      131.92      108.03      4.54 o 
  -1  13   6       22.70       30.50      2.07 o 
   0  13   6       49.08       52.75      2.62 o 
   1  13   6        9.11        6.03      1.45 o 
   2  13   6      426.79      405.35     11.08 o 
   3  13   6       11.07       14.77      2.44 o 
   4  13   6        2.07        5.90      2.02 o 
  -4  14   6       45.80       36.46      4.62 o 
  -3  14   6       14.07       15.43      3.02 o 
  -2  14   6       39.19       45.46      3.26 o 
  -1  14   6      131.34      151.43      5.24 o 
   0  14   6      580.36      599.54     12.31 o 
   1  14   6      896.82      907.58     18.42 o 
   2  14   6       94.71       91.92      4.68 o 
   3  14   6        2.36        4.30      1.73 o 
   4  14   6       33.39       33.43      3.58 o 
  -4  15   6        0.09        1.25      2.20 o 
  -3  15   6        6.83       10.16      2.98 o 
  -2  15   6      361.54      355.12     13.40 o 
  -1  15   6      124.27       93.71     10.48 o 
   0  15   6      289.37      267.61      6.78 o 
   1  15   6      210.58      191.09      6.09 o 
   2  15   6      305.05      312.96      9.60 o 
   3  15   6       51.20       46.01      6.51 o 
   4  15   6        4.25        9.81      2.59 o 
  -4  16   6       11.54       21.48      3.88 o 
  -3  16   6       94.87       94.85      6.76 o 
  -2  16   6       48.05       41.32      4.58 o 
  -1  16   6      444.51      420.29     12.86 o 
   0  16   6       62.80       65.00      3.22 o 
   1  16   6       41.37       30.68      3.18 o 
   2  16   6        7.26        8.86      2.79 o 
   3  16   6        4.86        6.33      2.06 o 
  -3  17   6        0.34        2.55      2.43 o 
  -2  17   6        4.03        3.85      2.42 o 
  -1  17   6        5.32        3.75      1.53 o 
   0  17   6      481.05      455.24     12.38 o 
   1  17   6        3.47        5.93      2.44 o 
   2  17   6        2.03        4.33      2.04 o 
   3  17   6       35.03       41.53      4.08 o 
  -3  18   6       93.71       91.40      7.03 o 
  -2  18   6       75.50       66.78      7.46 o 
  -1  18   6       36.84       40.51      3.48 o 
   0  18   6       20.73       21.20      2.71 o 
   1  18   6       57.95       53.68      5.11 o 
   2  18   6       46.87       44.70      4.14 o 
   3  18   6        6.57       15.81      2.88 o 
  -2  19   6       41.51       45.13      5.17 o 
  -1  19   6        0.96        4.20      1.64 o 
   0  19   6       11.34       13.26      2.31 o 
   1  19   6        6.68       18.43      4.22 o 
   2  19   6        3.26        7.58      2.62 o 
  -2  20   6        0.76        0.53      4.77 o 
  -1  20   6       80.27       81.95      7.53 o 
   0  20   6       62.05       80.10      6.14 o 
   1  20   6       22.67       28.70      4.03 o 
   2  20   6       23.27       30.55      5.35 o 
  -1  21   6        0.82        2.85      2.29 o 
   0  21   6        8.06       12.78      2.78 o 
   1  21   6       11.40       17.37      3.17 o 
  -5   0   7       20.01       27.28      4.86 o 
  -3   0   7      177.62      165.24      4.62 o 
  -1   0   7     2762.52     2815.89     66.95 o 
   1   0   7      339.80      320.03     12.44 o 
   3   0   7      252.25      270.30      8.73 o 
   5   0   7       72.69       77.88      8.73 o 
  -5   1   7       50.90       49.35      7.08 o 
  -4   1   7       10.25       14.49      1.66 o 
  -3   1   7        6.26        9.64      0.96 o 
  -2   1   7      363.05      351.76      6.84 o 
  -1   1   7      696.58      790.28     16.01 o 
   0   1   7       85.29       96.51      2.75 o 
   1   1   7      499.86      590.19     10.77 o 
   2   1   7       93.99      127.85      2.53 o 
   3   1   7      406.20      405.79      8.50 o 
   4   1   7      303.37      289.64     11.11 o 
   5   1   7        7.40        8.35      2.56 o 
  -5   2   7       17.87       16.89      3.12 o 
  -4   2   7      144.49      152.06      5.20 o 
  -3   2   7       47.09       56.02      2.17 o 
  -2   2   7     1792.99     1783.00     27.02 o 
  -1   2   7      541.79      542.56     11.37 o 
   0   2   7     4335.16     5001.58     83.53 o 
   1   2   7    11132.72    12192.96    181.88 o 
   2   2   7      213.17      182.09      3.30 o 
   3   2   7        7.67       16.89      1.35 o 
   4   2   7      169.09      169.03      7.93 o 
   5   2   7      201.50      205.64     17.28 o 
  -5   3   7        4.43       -0.80      1.89 o 
  -4   3   7       78.93       72.12      5.66 o 
  -3   3   7      223.39      232.08      5.36 o 
  -2   3   7     4211.71     4423.40     74.28 o 
  -1   3   7       28.93       53.57      2.04 o 
   0   3   7     1562.35     1740.12     34.37 o 
   1   3   7      216.47      232.29      4.32 o 
   2   3   7       81.52      106.17      2.84 o 
   3   3   7        2.64        3.53      1.19 o 
   4   3   7      185.45      174.72      6.14 o 
   5   3   7       16.53       21.75      3.55 o 
  -5   4   7        0.41       -1.06      3.92 o 
  -4   4   7       67.01       69.92      3.18 o 
  -3   4   7      296.32      311.80      8.75 o 
  -2   4   7     7385.00     8162.54    136.16 o 
  -1   4   7     3481.15     3702.83     62.17 o 
   0   4   7     1569.38     1632.24     22.64 o 
   1   4   7      449.68      386.01      6.67 o 
   2   4   7      384.97      378.36      6.83 o 
   3   4   7      126.61      123.17      4.48 o 
   4   4   7      224.42      216.13      8.90 o 
   5   4   7       28.70       41.78      4.76 o 
  -5   5   7        1.39       -0.22      2.90 o 
  -4   5   7       73.23       86.38      3.92 o 
  -3   5   7        1.13        1.63      0.79 o 
  -2   5   7      535.17      545.60     10.39 o 
  -1   5   7      308.67      312.64      5.55 o 
   0   5   7       22.50       13.02      1.20 o 
   1   5   7        0.27        3.85      0.57 o 
   2   5   7       53.31       65.25      2.41 o 
   3   5   7        0.05       -0.45      1.02 o 
   4   5   7        6.89        3.97      1.70 o 
   5   5   7        3.56        4.80      1.74 o 
  -5   6   7      161.18      170.18      8.61 o 
  -4   6   7       24.62       22.20      2.35 o 
  -3   6   7       12.05       11.33      1.25 o 
  -2   6   7       10.90        5.29      0.91 o 
  -1   6   7     3868.99     4005.74     67.94 o 
   0   6   7      147.07      134.33      2.85 o 
   1   6   7      581.56      582.47      8.87 o 
   2   6   7      153.99      146.77      4.06 o 
   3   6   7      150.33      135.36      6.49 o 
   4   6   7      167.02      159.08      5.24 o 
   5   6   7       10.20       15.36      2.70 o 
  -5   7   7       18.87       26.98      3.85 o 
  -4   7   7       11.05       16.58      2.94 o 
  -3   7   7      331.40      303.93      8.09 o 
  -2   7   7        6.92        5.23      0.89 o 
  -1   7   7      150.76      142.64      3.53 o 
   0   7   7       51.78       38.53      1.38 o 
   1   7   7     1363.96     1512.15     21.47 o 
   2   7   7      104.19       99.82      2.96 o 
   3   7   7      980.78      922.70     17.98 o 
   4   7   7       55.21       51.06      4.11 o 
   5   7   7       17.35       23.94      3.56 o 
  -5   8   7        6.12        6.97      3.37 o 
  -4   8   7       13.41       13.72      2.82 o 
  -3   8   7      440.08      420.73     10.43 o 
  -2   8   7       18.54       31.71      2.11 o 
  -1   8   7      555.50      698.24     13.03 o 
   0   8   7      349.61      359.41      7.19 o 
   1   8   7     2068.88     2071.52     32.08 o 
   2   8   7      249.70      221.23      5.51 o 
   3   8   7     2004.54     1908.33     34.51 o 
   4   8   7      132.36      128.22      4.79 o 
   5   8   7        0.11        1.60      2.25 o 
  -5   9   7       38.72       47.84      4.95 o 
  -4   9   7       90.92       91.84      5.79 o 
  -3   9   7        4.65       10.03      2.16 o 
  -2   9   7       78.43       68.00      2.46 o 
  -1   9   7      271.91      246.21      5.53 o 
   0   9   7      859.41      916.09     16.59 o 
   1   9   7       79.40       78.92      3.41 o 
   2   9   7       31.81       30.69      1.95 o 
   3   9   7      379.19      390.34      9.19 o 
   4   9   7       19.79       17.77      2.19 o 
   5   9   7       17.71       17.97      2.77 o 
  -5  10   7        3.45        4.21      2.38 o 
  -4  10   7      479.03      428.96     39.51 o 
  -3  10   7       86.86       83.02     10.05 o 
  -2  10   7       60.56       55.90      2.59 o 
  -1  10   7      413.61      404.11     13.00 o 
   0  10   7      179.41      206.48     11.37 o 
   1  10   7       29.13       19.62      1.81 o 
   2  10   7       16.50       16.03      1.77 o 
   3  10   7       44.29       43.23      2.92 o 
   4  10   7       78.91       67.50      3.92 o 
   5  10   7        0.54        0.49      1.84 o 
  -5  11   7        0.00        2.57      3.85 o 
  -4  11   7       37.09       46.42      4.76 o 
  -3  11   7       73.64       73.81      5.24 o 
  -2  11   7        0.03        0.08      0.76 o 
  -1  11   7      266.47      218.12      9.70 o 
   0  11   7       31.86       28.43      2.18 o 
   1  11   7        0.96        0.17      0.97 o 
   2  11   7       21.04       20.06      2.69 o 
   3  11   7        8.11        9.03      1.96 o 
   4  11   7       51.99       50.33      4.04 o 
  -4  12   7       48.73       43.76      7.32 o 
  -3  12   7       17.68       15.34      2.89 o 
  -2  12   7       42.70       39.80      2.21 o 
  -1  12   7     1576.11     1513.28     27.24 o 
   0  12   7        1.81        0.46      0.80 o 
   1  12   7        2.39        2.26      1.41 o 
   2  12   7       62.60       54.99      3.65 o 
   3  12   7       40.22       42.75      3.64 o 
   4  12   7       14.22       17.20      2.74 o 
  -4  13   7       42.90       43.93      4.87 o 
  -3  13   7       11.88       19.35      3.20 o 
  -2  13   7      571.10      527.52     13.10 o 
  -1  13   7      107.43      115.16      3.72 o 
   0  13   7       66.13       58.47      2.98 o 
   1  13   7       74.69       84.58      3.60 o 
   2  13   7      228.81      203.03     11.65 o 
   3  13   7       54.65       54.25      4.11 o 
   4  13   7       69.42       70.40      4.88 o 
  -4  14   7        0.07        2.43      2.32 o 
  -3  14   7        3.71        8.64      3.21 o 
  -2  14   7       75.10       83.57      5.42 o 
  -1  14   7        3.59        3.89      1.25 o 
   0  14   7      100.67      106.74      4.72 o 
   1  14   7       40.58       41.25      4.21 o 
   2  14   7      240.48      211.99      7.29 o 
   3  14   7       64.54       66.99      4.55 o 
   4  14   7       43.97       50.70      4.41 o 
  -4  15   7       37.41       48.58      5.30 o 
  -3  15   7       97.34      109.10      6.50 o 
  -2  15   7       74.19       77.22      5.63 o 
  -1  15   7      121.37       94.33      3.51 o 
   0  15   7        0.74        1.95      1.34 o 
   1  15   7      716.95      694.91     16.72 o 
   2  15   7       33.34       36.98      3.38 o 
   3  15   7        4.23        5.85      2.00 o 
   4  15   7       40.54       42.48      4.15 o 
  -4  16   7        0.69        6.79      2.60 o 
  -3  16   7      186.06      190.35      8.99 o 
  -2  16   7       14.65       11.56      2.91 o 
  -1  16   7        3.90        4.13      3.18 o 
   0  16   7       24.47       24.59      2.83 o 
   1  16   7       23.20       23.50      2.70 o 
   2  16   7      150.87      138.21      6.49 o 
   3  16   7        0.01        1.11      1.77 o 
  -3  17   7       20.74       15.71      3.47 o 
  -2  17   7       13.58       12.03      2.89 o 
  -1  17   7       13.42       18.56      3.25 o 
   0  17   7        4.58        3.66      1.47 o 
   1  17   7        1.09        3.67      2.14 o 
   2  17   7      159.13      143.62      7.14 o 
   3  17   7       31.58       38.47      3.93 o 
  -3  18   7       33.12       30.78      4.39 o 
  -2  18   7        7.78       13.14      3.20 o 
  -1  18   7       13.43       17.13      2.45 o 
   0  18   7       24.60       21.73      2.27 o 
   1  18   7        0.00        5.85      2.06 o 
   2  18   7        6.43        5.76      2.47 o 
   3  18   7       16.98       32.28      3.61 o 
  -2  19   7       87.50       88.55      6.72 o 
  -1  19   7        0.31        1.73      1.97 o 
   0  19   7       29.41       28.22      3.10 o 
   1  19   7       15.52       23.18      3.50 o 
   2  19   7       20.89       29.34      3.42 o 
  -2  20   7       49.12       58.21      5.89 o 
  -1  20   7       11.18       14.89      3.21 o 
   0  20   7        0.12        4.58      1.79 o 
   1  20   7        4.39        5.77      2.20 o 
   2  20   7       41.70       50.56      8.59 o 
  -1  21   7       51.54       52.15      7.79 o 
   0  21   7       14.37       16.89      3.05 o 
   1  21   7       21.82       28.69      5.19 o 
  -4   0   8        0.09        1.32      2.17 o 
  -2   0   8      549.05      662.29     16.98 o 
   0   0   8    11656.92    12914.75    436.04 o 
   2   0   8      207.92      176.55      5.81 o 
   4   0   8      172.84      173.42     11.47 o 
  -5   1   8        1.62       -0.23      1.63 o 
  -4   1   8        0.57        0.72      1.47 o 
  -3   1   8       72.33       63.32      1.95 o 
  -2   1   8       45.47       44.13      2.56 o 
  -1   1   8      545.41      660.49     13.63 o 
   0   1   8     1206.69     1295.70     22.28 o 
   1   1   8     3723.37     4000.24     67.23 o 
   2   1   8      369.60      369.04      5.94 o 
   3   1   8      637.84      647.52     12.65 o 
   4   1   8      588.91      544.22     17.61 o 
   5   1   8       25.05       28.64      4.58 o 
  -5   2   8       33.10       31.99      3.72 o 
  -4   2   8      230.67      242.77      7.06 o 
  -3   2   8        2.95        5.72      0.80 o 
  -2   2   8     1964.61     2215.21     55.47 o 
  -1   2   8     1305.56     1236.51     24.64 o 
   0   2   8      772.63      952.63     16.64 o 
   1   2   8       76.93       47.71      1.70 o 
   2   2   8      693.77      652.91     10.94 o 
   3   2   8      110.49      103.08      3.96 o 
   4   2   8      280.42      269.74     10.73 o 
   5   2   8       20.03       21.86      5.85 o 
  -5   3   8       59.44       61.71      4.12 o 
  -4   3   8       14.61       14.42      1.96 o 
  -3   3   8       43.08       48.54      2.04 o 
  -2   3   8      203.38      197.54      7.94 o 
  -1   3   8     2151.99     2331.57     45.57 o 
   0   3   8       20.62       36.94      2.95 o 
   1   3   8      161.05      189.83      4.20 o 
   2   3   8      123.99      121.48      2.89 o 
   3   3   8       25.39       27.66      2.26 o 
   4   3   8        3.39        1.65      5.52 o 
   5   3   8       44.40       56.85      7.69 o 
  -5   4   8        0.08        1.07      2.55 o 
  -4   4   8       48.13       54.97      3.25 o 
  -3   4   8      280.15      258.43      5.78 o 
  -2   4   8     1283.17     1270.51     27.26 o 
  -1   4   8       19.09       16.41      1.33 o 
   0   4   8       11.46        5.37      0.95 o 
   1   4   8      272.68      260.44      4.87 o 
   2   4   8     3108.11     3265.06     49.85 o 
   3   4   8      374.46      334.20     10.36 o 
   4   4   8      246.94      248.23     10.11 o 
   5   4   8        1.04        5.76      2.23 o 
  -5   5   8        1.20        3.63      2.20 o 
  -4   5   8       60.47       62.99      3.13 o 
  -3   5   8        7.48       16.34      1.78 o 
  -2   5   8     4388.15     4826.54     81.11 o 
  -1   5   8      586.33      575.04      9.53 o 
   0   5   8       58.49       63.09      1.54 o 
   1   5   8      576.67      700.54     11.52 o 
   2   5   8       46.05       52.54      1.76 o 
   3   5   8       79.78       70.36      3.59 o 
   4   5   8        0.06        0.29      1.43 o 
   5   5   8       53.46       69.02      6.12 o 
  -5   6   8       97.31       98.56      6.31 o 
  -4   6   8        5.30        8.22      1.51 o 
  -3   6   8      351.20      322.36      8.43 o 
  -2   6   8     3762.39     4045.67     68.86 o 
  -1   6   8      453.16      486.85      8.29 o 
   0   6   8     1780.09     2123.83     32.53 o 
   1   6   8      680.58      695.84     10.47 o 
   2   6   8        0.37        1.37      0.79 o 
   3   6   8      247.57      219.51      9.95 o 
   4   6   8       92.84       74.17      4.30 o 
   5   6   8       17.21       21.41      3.00 o 
  -5   7   8        1.23        4.14      3.14 o 
  -4   7   8       10.50       13.95      2.73 o 
  -3   7   8      452.95      465.67     15.76 o 
  -2   7   8        0.30        2.25      0.74 o 
  -1   7   8      141.49      116.17      2.77 o 
   0   7   8      242.07      280.85      5.21 o 
   1   7   8      101.06      161.60      3.21 o 
   2   7   8      336.45      362.99      7.70 o 
   3   7   8      244.11      229.25      6.25 o 
   4   7   8       19.37       19.60      3.37 o 
   5   7   8        0.23        2.69      1.72 o 
  -5   8   8        7.39        7.16      2.43 o 
  -4   8   8        1.54       -0.78      1.68 o 
  -3   8   8       66.48       66.08      3.36 o 
  -2   8   8       87.29       94.78      2.89 o 
  -1   8   8       98.54      111.80      3.21 o 
   0   8   8      395.55      523.93      8.96 o 
   1   8   8      325.13      287.43      5.06 o 
   2   8   8      407.64      379.28      8.89 o 
   3   8   8      140.55      122.30      4.31 o 
   4   8   8        1.03        3.88      1.43 o 
   5   8   8        0.12        1.55      1.76 o 
  -5   9   8        0.68        2.97      2.64 o 
  -4   9   8       23.30       24.06      3.55 o 
  -3   9   8      270.77      255.13      7.32 o 
  -2   9   8       15.43       13.94      1.28 o 
  -1   9   8      324.77      344.08      7.24 o 
   0   9   8      639.90      624.78     11.78 o 
   1   9   8      303.74      263.34      9.09 o 
   2   9   8       20.19       20.96      1.69 o 
   3   9   8       95.50       99.00      3.97 o 
   4   9   8      192.77      168.74      5.73 o 
   5   9   8       55.40       61.19      5.02 o 
  -5  10   8       10.08       11.14      4.25 o 
  -4  10   8       92.43       95.04      6.29 o 
  -3  10   8        8.46        6.23      2.28 o 
  -2  10   8        0.00        1.19      0.76 o 
  -1  10   8       13.45       10.49      1.17 o 
   0  10   8        0.32        0.85      0.59 o 
   1  10   8        2.81        2.99      0.65 o 
   2  10   8       22.23       17.61      1.84 o 
   3  10   8        1.70        0.64      1.38 o 
   4  10   8       87.61       83.86      4.31 o 
  -5  11   8        0.54        4.24      2.55 o 
  -4  11   8       92.48       85.53      8.90 o 
  -3  11   8       72.14       73.62      7.36 o 
  -2  11   8      123.26      116.34      3.60 o 
  -1  11   8      147.66      134.96      3.84 o 
   0  11   8        0.07        0.71      0.63 o 
   1  11   8        1.01        2.31      1.02 o 
   2  11   8      124.36      137.43      5.38 o 
   3  11   8       33.15       29.56      3.09 o 
   4  11   8       80.88       71.27      4.72 o 
  -4  12   8        1.61        4.83      2.48 o 
  -3  12   8       42.78       36.51      4.08 o 
  -2  12   8       85.83       78.95      4.96 o 
  -1  12   8      351.06      336.83      7.54 o 
   0  12   8        4.13        5.66      0.92 o 
   1  12   8       67.47       75.28      5.05 o 
   2  12   8      875.03      820.36     19.03 o 
   3  12   8       18.08       25.26      2.89 o 
   4  12   8        4.39       -0.29      1.65 o 
  -4  13   8        2.62        3.52      2.28 o 
  -3  13   8      100.04       93.61      6.54 o 
  -2  13   8      170.22      181.93      8.28 o 
  -1  13   8     1448.65     1330.53     58.74 o 
   0  13   8       35.73       42.23      2.27 o 
   1  13   8      602.82      582.61     15.52 o 
   2  13   8       46.19       37.27      3.35 o 
   3  13   8       40.76       36.40      4.47 o 
   4  13   8       60.93       68.13      4.87 o 
  -4  14   8       70.37       71.79      6.20 o 
  -3  14   8       24.73       34.20      4.11 o 
  -2  14   8       15.76       20.04      3.31 o 
  -1  14   8      560.89      560.42     11.67 o 
   0  14   8       47.39       43.22      2.71 o 
   1  14   8      587.60      554.78     13.82 o 
   2  14   8       70.00       64.34      4.19 o 
   3  14   8       82.85       89.06      5.15 o 
   4  14   8       28.02       34.02      4.21 o 
  -4  15   8        3.98        9.10      2.71 o 
  -3  15   8       13.22       13.05      3.12 o 
  -2  15   8      108.28      103.71      6.23 o 
  -1  15   8       11.10       19.26      1.91 o 
   0  15   8       89.37       77.29      3.27 o 
   1  15   8       90.31       85.13      4.43 o 
   2  15   8      202.55      196.18      7.16 o 
   3  15   8       36.54       49.49      4.24 o 
  -3  16   8        0.10        1.42      2.25 o 
  -2  16   8       31.19       21.78      5.64 o 
  -1  16   8       11.82       10.99      1.60 o 
   0  16   8      168.98      166.87      5.79 o 
   1  16   8      424.53      398.51     11.12 o 
   2  16   8      131.97      121.12     11.36 o 
   3  16   8       38.11       35.91      3.77 o 
  -3  17   8        1.95        2.61      2.16 o 
  -2  17   8        8.21       16.37      4.34 o 
  -1  17   8        0.10        0.66      1.37 o 
   0  17   8        1.63        4.93      1.47 o 
   1  17   8        8.16       13.28      4.17 o 
   2  17   8       91.12       93.41      8.13 o 
   3  17   8       16.53       16.87      6.38 o 
  -3  18   8        7.26       14.37      3.43 o 
  -2  18   8        0.00        3.04      2.32 o 
  -1  18   8        1.53        0.45      2.93 o 
   0  18   8      204.88      195.65      5.94 o 
   1  18   8        0.86        3.27      2.14 o 
   2  18   8       70.39       72.65      6.41 o 
  -2  19   8       77.28       83.92      6.64 o 
  -1  19   8        1.01       -0.46      2.07 o 
   0  19   8      233.74      228.50     14.06 o 
   1  19   8        9.31       12.34      2.72 o 
   2  19   8       11.64       20.87      3.59 o 
  -2  20   8        3.21        1.79      2.44 o 
  -1  20   8       23.03       24.10      7.34 o 
   0  20   8      129.73      123.76     11.56 o 
   1  20   8       13.39       20.58      3.40 o 
  -1  21   8        1.09        0.74      2.45 o 
   0  21   8        3.20        7.68      2.19 o 
  -5   0   9      183.02      185.65     11.38 o 
  -3   0   9        0.40        1.91      1.08 o 
  -1   0   9      810.70      899.92     22.26 o 
   1   0   9      706.33      620.76     16.21 o 
   3   0   9       13.51       18.50      3.82 o 
   5   0   9       22.72       25.25      5.33 o 
  -5   1   9        0.02        3.75      1.88 o 
  -4   1   9      213.05      197.47      7.77 o 
  -3   1   9       18.39       18.93      1.37 o 
  -2   1   9       29.73       33.69      1.74 o 
  -1   1   9       37.52       28.27      1.11 o 
   0   1   9      284.64      307.29      6.02 o 
   1   1   9     1739.66     2015.08     40.15 o 
   2   1   9       75.87       70.47      1.73 o 
   3   1   9       14.22       14.56      1.64 o 
   4   1   9       63.48       69.97      5.61 o 
   5   1   9        3.69        8.61      2.67 o 
  -5   2   9        0.97        2.28      2.62 o 
  -4   2   9      298.51      266.84      9.49 o 
  -3   2   9       72.91       69.09      2.98 o 
  -2   2   9     1071.16     1270.09     25.73 o 
  -1   2   9      144.81      141.21      3.84 o 
   0   2   9      472.18      652.25     11.76 o 
   1   2   9      404.89      404.06      7.89 o 
   2   2   9       32.44       27.86      1.32 o 
   3   2   9       99.54       94.25      3.80 o 
   4   2   9      557.65      508.61     16.84 o 
   5   2   9       17.37       29.62      3.99 o 
  -5   3   9        0.00        2.30      1.83 o 
  -4   3   9      124.48      132.38      8.50 o 
  -3   3   9      205.70      190.59      5.58 o 
  -2   3   9     7737.55     8790.29    168.54 o 
  -1   3   9      150.37      174.87      4.58 o 
   0   3   9     1123.94     1248.21     21.65 o 
   1   3   9      765.92      895.21     16.05 o 
   2   3   9        0.31        0.51      0.52 o 
   3   3   9      281.58      278.03      7.77 o 
   4   3   9       14.06       14.75      5.83 o 
   5   3   9        1.18        3.41      2.02 o 
  -5   4   9       36.86       37.11      4.34 o 
  -4   4   9      150.88      144.95      5.29 o 
  -3   4   9      493.45      485.19     11.41 o 
  -2   4   9      161.66      160.79      4.81 o 
  -1   4   9     1804.64     1809.34     35.81 o 
   0   4   9       27.99       55.04      2.15 o 
   1   4   9     6090.23     6864.34    114.68 o 
   2   4   9      204.73      195.02      4.48 o 
   3   4   9       16.59       12.27      1.80 o 
   4   4   9       53.62       68.06      5.56 o 
   5   4   9        6.44       10.72      2.77 o 
  -5   5   9       20.95       24.16      4.67 o 
  -4   5   9       81.50       74.94      3.36 o 
  -3   5   9        0.56        1.49      1.10 o 
  -2   5   9      126.91      121.27      4.64 o 
  -1   5   9        2.01        4.34      0.64 o 
   0   5   9      717.15      783.66     11.42 o 
   1   5   9      632.82      640.43     11.92 o 
   2   5   9      716.93      653.30     11.11 o 
   3   5   9     1029.12     1001.16     22.38 o 
   4   5   9      309.04      310.36     11.97 o 
   5   5   9        5.42        8.97      2.76 o 
  -5   6   9      187.38      179.40      8.72 o 
  -4   6   9       54.29       56.10      4.14 o 
  -3   6   9      215.64      205.19      5.70 o 
  -2   6   9       14.36       16.50      1.71 o 
  -1   6   9      802.42      822.31     13.35 o 
   0   6   9     1635.67     1736.73     26.86 o 
   1   6   9      279.81      310.13      5.76 o 
   2   6   9        1.81        4.55      0.70 o 
   3   6   9      568.88      496.62     30.14 o 
   4   6   9       28.08       27.23      3.82 o 
   5   6   9       47.08       43.35      4.23 o 
  -5   7   9        5.53        8.23      2.65 o 
  -4   7   9        0.60        1.30      1.61 o 
  -3   7   9      431.29      436.73      9.45 o 
  -2   7   9        0.72        0.84      0.55 o 
  -1   7   9     2090.23     2199.63     33.91 o 
   0   7   9       86.87       70.97      2.00 o 
   1   7   9       38.18       38.78      1.33 o 
   2   7   9       28.30       22.55      1.67 o 
   3   7   9       11.65       14.51      1.69 o 
   4   7   9       25.93       26.38      2.54 o 
   5   7   9       18.54       21.89      4.36 o 
  -5   8   9        0.10        1.07      1.92 o 
  -4   8   9      149.49      140.47      6.56 o 
  -3   8   9      431.06      410.38     14.93 o 
  -2   8   9      144.45      132.35      5.14 o 
  -1   8   9        1.88        3.23      0.70 o 
   0   8   9      800.60      863.24     14.05 o 
   1   8   9       39.62       35.83      1.41 o 
   2   8   9      489.63      493.87      9.26 o 
   3   8   9      203.64      188.08      5.65 o 
   4   8   9       18.03       13.07      2.47 o 
   5   8   9       36.55       46.34      4.47 o 
  -5   9   9        0.03        1.16      2.97 o 
  -4   9   9        9.53       16.91      3.14 o 
  -3   9   9      171.96      163.73      5.50 o 
  -2   9   9      292.52      290.42      6.45 o 
  -1   9   9       54.46       57.42      1.96 o 
   0   9   9      149.96      174.81      3.85 o 
   1   9   9        1.13        2.64      0.63 o 
   2   9   9      495.45      469.75      9.01 o 
   3   9   9        2.77        5.38      1.58 o 
   4   9   9      160.22      156.47      5.73 o 
   5   9   9        3.34        2.44      2.05 o 
  -5  10   9        3.08        5.38      2.45 o 
  -4  10   9       10.34       17.47      3.23 o 
  -3  10   9       91.36       91.06      4.71 o 
  -2  10   9        0.01        1.97      1.11 o 
  -1  10   9      263.22      254.88      5.22 o 
   0  10   9       24.46       24.68      1.43 o 
   1  10   9       25.97       34.44      3.45 o 
   2  10   9       33.67       40.34      2.64 o 
   3  10   9      540.09      476.30     10.89 o 
   4  10   9        1.01        2.78      1.44 o 
  -5  11   9        2.88        4.19      2.42 o 
  -4  11   9        5.19        4.90      3.23 o 
  -3  11   9      145.30      129.40      7.43 o 
  -2  11   9      220.21      204.65      7.66 o 
  -1  11   9      104.66      129.55      3.79 o 
   0  11   9      105.02      114.75      5.19 o 
   1  11   9      285.21      288.04      8.05 o 
   2  11   9      631.02      579.34     12.35 o 
   3  11   9       23.37       24.84      2.90 o 
   4  11   9        3.29        7.17      1.74 o 
  -4  12   9       25.97       25.79      3.83 o 
  -3  12   9       10.11        7.32      2.93 o 
  -2  12   9        0.95        2.46      1.26 o 
  -1  12   9       51.88       49.47      2.42 o 
   0  12   9      198.60      183.75      4.70 o 
   1  12   9     1050.92     1067.87     23.44 o 
   2  12   9        2.09        6.28      1.57 o 
   3  12   9        8.90       12.03      2.19 o 
   4  12   9       17.43       18.65      2.74 o 
  -4  13   9       14.35       15.82      3.24 o 
  -3  13   9        0.01        2.28      2.00 o 
  -2  13   9       29.63       39.91      4.31 o 
  -1  13   9      117.74      117.31      3.81 o 
   0  13   9       39.07       47.30      2.20 o 
   1  13   9      189.67      169.36      5.90 o 
   2  13   9       23.31       22.30      2.26 o 
   3  13   9       76.33       82.34      4.90 o 
   4  13   9        0.28       -0.55      1.75 o 
  -4  14   9       23.59       25.91      4.07 o 
  -3  14   9       11.28       10.50      2.84 o 
  -2  14   9      861.01      816.42     23.80 o 
  -1  14   9      129.06      119.44      6.53 o 
   0  14   9        9.29       13.43      1.62 o 
   1  14   9       14.90       16.52      2.23 o 
   2  14   9        0.04        0.17      1.33 o 
   3  14   9        2.43        2.83      1.85 o 
   4  14   9       84.49      100.29     11.82 o 
  -4  15   9        0.04        4.69      2.42 o 
  -3  15   9       23.31       33.83      4.17 o 
  -2  15   9       70.63       82.71     10.57 o 
  -1  15   9      102.92       88.12      5.91 o 
   0  15   9        1.08        2.27      1.02 o 
   1  15   9       41.01       35.91      4.01 o 
   2  15   9       53.42       53.92      4.13 o 
   3  15   9        9.74       13.93      4.19 o 
  -3  16   9        0.74        2.15      2.31 o 
  -2  16   9        2.11        2.21      2.21 o 
  -1  16   9      226.76      230.29      8.11 o 
   0  16   9      927.04      907.43     20.79 o 
   1  16   9      241.86      219.34      7.48 o 
   2  16   9        3.58        8.71      2.22 o 
   3  16   9        0.72        1.44      1.89 o 
  -3  17   9       17.46       17.50      3.52 o 
  -2  17   9        0.86        5.69      2.15 o 
  -1  17   9      140.97      126.51      6.87 o 
   0  17   9       63.64       66.88      6.64 o 
   1  17   9       42.18       42.11      4.53 o 
   2  17   9       35.77       33.87      4.07 o 
   3  17   9        0.28        7.89      2.26 o 
  -3  18   9        5.77       10.10      3.20 o 
  -2  18   9        0.00       -0.98      1.97 o 
  -1  18   9       21.30       17.54      3.24 o 
   0  18   9      206.08      201.44      6.09 o 
   1  18   9        2.02        2.39      1.53 o 
   2  18   9       30.96       36.71      4.47 o 
  -2  19   9        1.03        2.87      2.38 o 
  -1  19   9       51.53       46.36      4.91 o 
   0  19   9        3.86       10.63      3.82 o 
   1  19   9       35.74       41.11      4.61 o 
   2  19   9        9.71       13.48      4.32 o 
  -2  20   9        1.01        7.88      4.11 o 
  -1  20   9        6.48        9.38      2.88 o 
   0  20   9       18.04       32.13      4.01 o 
   1  20   9       15.61       21.64      3.38 o 
   0  21   9        1.66        4.34      1.98 o 
  -4   0  10        1.70        2.88      2.60 o 
  -2   0  10        2.66        1.78      0.84 o 
   0   0  10     3741.40     4342.08    102.97 o 
   2   0  10     1228.77     1446.24     52.96 o 
   4   0  10     1775.35     1724.41     65.33 o 
  -5   1  10        0.27       -0.58      1.55 o 
  -4   1  10        5.65        6.63      1.95 o 
  -3   1  10      141.49      144.72      4.54 o 
  -2   1  10      695.09      787.54     16.53 o 
  -1   1  10     2231.15     2388.01     40.45 o 
   0   1  10     1493.72     1662.05     28.53 o 
   1   1  10     2388.35     2599.60     51.50 o 
   2   1  10      149.28      127.22      3.01 o 
   3   1  10      207.47      202.02      8.26 o 
   4   1  10       71.30       60.82      5.51 o 
   5   1  10        0.28        4.91      2.28 o 
  -5   2  10        0.35        1.53      3.23 o 
  -4   2  10        1.14        4.61      1.83 o 
  -3   2  10        0.02       -0.88      1.76 o 
  -2   2  10     1127.74     1161.21     23.72 o 
  -1   2  10      963.37      940.77     19.25 o 
   0   2  10      395.26      489.10      9.17 o 
   1   2  10     1177.47     1395.97     24.42 o 
   2   2  10        6.27        2.48      0.69 o 
   3   2  10       67.13       67.44      3.59 o 
   4   2  10      153.25      143.75      7.41 o 
   5   2  10       10.65       22.62      3.85 o 
  -5   3  10       17.29       18.27      2.96 o 
  -4   3  10       24.48       33.16      3.46 o 
  -3   3  10      303.95      279.43      7.41 o 
  -2   3  10       22.55       23.77      2.32 o 
  -1   3  10        0.67        2.44      0.79 o 
   0   3  10      291.55      322.71      6.43 o 
   1   3  10      158.90      169.96      4.05 o 
   2   3  10        6.25        8.26      0.90 o 
   3   3  10      111.55       98.12      3.39 o 
   4   3  10       12.97       21.99      3.50 o 
   5   3  10        7.88       13.80      3.08 o 
  -5   4  10       73.34       68.29      5.70 o 
  -4   4  10      131.01      117.24      5.81 o 
  -3   4  10      903.03      835.50     18.18 o 
  -2   4  10      970.44      959.06     20.07 o 
  -1   4  10       94.63       83.37      2.88 o 
   0   4  10      335.82      362.30      8.34 o 
   1   4  10      484.48      461.24      8.99 o 
   2   4  10      713.85      712.90     14.62 o 
   3   4  10      263.92      250.25      6.31 o 
   4   4  10       15.41       23.50      3.89 o 
   5   4  10        0.22        1.63      2.03 o 
  -5   5  10        8.46       13.80      4.53 o 
  -4   5  10      108.24      114.36      4.81 o 
  -3   5  10      641.45      610.35     13.95 o 
  -2   5  10       23.26       23.69      2.01 o 
  -1   5  10      837.52      801.74     14.39 o 
   0   5  10      367.89      452.01     11.63 o 
   1   5  10       80.95      106.51      2.94 o 
   2   5  10       57.58       48.98      1.84 o 
   3   5  10      673.79      620.34     12.81 o 
   4   5  10       24.81       28.01      3.91 o 
   5   5  10       12.97       20.38      3.65 o 
  -5   6  10       18.31       14.23      3.09 o 
  -4   6  10       34.45       39.31      2.68 o 
  -3   6  10      573.32      558.00     11.49 o 
  -2   6  10      933.51     1055.87     40.72 o 
  -1   6  10      318.50      321.94      5.90 o 
   0   6  10      358.19      449.17      7.03 o 
   1   6  10      720.01      731.56     11.99 o 
   2   6  10       13.25       16.44      1.74 o 
   3   6  10     1038.72      932.53     31.76 o 
   4   6  10        0.44        4.70      2.00 o 
   5   6  10       15.12       21.51      3.14 o 
  -5   7  10       13.39       18.61      3.52 o 
  -4   7  10        0.14        1.09      1.20 o 
  -3   7  10      107.51      105.81      3.78 o 
  -2   7  10        1.10        1.51      0.92 o 
  -1   7  10      150.20      102.95      2.61 o 
   0   7  10      230.90      270.40      5.16 o 
   1   7  10      279.44      263.91      4.61 o 
   2   7  10      983.94      927.89     14.40 o 
   3   7  10      307.01      308.10      7.67 o 
   4   7  10        4.20        2.98      1.69 o 
   5   7  10        2.18        4.80      2.09 o 
  -5   8  10       47.49       48.87      5.08 o 
  -4   8  10        6.07        8.70      2.06 o 
  -3   8  10      439.05      411.43      9.18 o 
  -2   8  10      200.52      169.27      5.05 o 
  -1   8  10      297.03      301.45      5.77 o 
   0   8  10       31.68       34.86      1.75 o 
   1   8  10       12.07       12.28      0.87 o 
   2   8  10      120.69      110.23      3.38 o 
   3   8  10      306.61      291.14      7.54 o 
   4   8  10       37.39       46.21      3.92 o 
   5   8  10       30.17       24.60      3.35 o 
  -5   9  10       19.38       23.09      8.43 o 
  -4   9  10      103.46      100.65      4.84 o 
  -3   9  10       59.83       54.02      2.90 o 
  -2   9  10       47.23       59.81      2.64 o 
  -1   9  10       48.95       40.74      1.76 o 
   0   9  10     2070.33     1994.18     59.30 o 
   1   9  10      162.92      158.55      3.53 o 
   2   9  10      933.75      863.97     15.00 o 
   3   9  10       77.27       84.32      3.96 o 
   4   9  10       33.89       34.59      3.01 o 
  -5  10  10        8.63        9.64      4.67 o 
  -4  10  10        0.07       -0.79      1.58 o 
  -3  10  10      174.66      159.40      6.27 o 
  -2  10  10     1688.30     1651.71     29.64 o 
  -1  10  10        4.69        6.98      0.95 o 
   0  10  10       39.17       48.00      1.88 o 
   1  10  10      142.97      125.12      3.92 o 
   2  10  10      245.60      214.13      5.25 o 
   3  10  10        9.68       14.95      2.07 o 
   4  10  10       29.99       33.64      3.35 o 
  -4  11  10        6.49        6.06      2.05 o 
  -3  11  10      181.43      186.81      8.19 o 
  -2  11  10        0.28        2.67      1.27 o 
  -1  11  10        1.18        1.35      0.75 o 
   0  11  10      523.49      514.95      9.25 o 
   1  11  10      711.70      679.36     15.82 o 
   2  11  10       14.26       10.75      1.77 o 
   3  11  10       11.75       19.49      2.25 o 
   4  11  10       85.34       90.07      4.65 o 
  -4  12  10        0.07        1.74      1.98 o 
  -3  12  10       55.55       62.87      5.09 o 
  -2  12  10      136.54      138.86      4.94 o 
  -1  12  10      228.05      209.14      7.15 o 
   0  12  10       18.52       17.27      1.38 o 
   1  12  10      125.11      105.39      4.42 o 
   2  12  10       16.05       16.85      2.06 o 
   3  12  10      209.83      189.47      7.04 o 
   4  12  10      135.53      148.74      6.53 o 
  -4  13  10        1.29        3.89      2.26 o 
  -3  13  10        0.01        2.08      1.96 o 
  -2  13  10       63.20       53.13      3.27 o 
  -1  13  10        0.13       -0.40      0.80 o 
   0  13  10      167.64      149.83      4.27 o 
   1  13  10      524.41      463.94     11.95 o 
   2  13  10      100.24       87.01      3.88 o 
   3  13  10       63.48       71.08      4.67 o 
   4  13  10        1.60        8.47      2.26 o 
  -4  14  10        4.88        7.95      2.67 o 
  -3  14  10       96.10       83.95      7.95 o 
  -2  14  10      222.59      195.75     10.88 o 
  -1  14  10      261.71      247.06      7.70 o 
   0  14  10       49.30       44.95      3.20 o 
   1  14  10      215.18      203.33      7.13 o 
   2  14  10        1.29        0.07      1.81 o 
   3  14  10       48.69       50.49      4.20 o 
   4  14  10       15.58       16.36      2.86 o 
  -4  15  10        2.87        2.32      2.30 o 
  -3  15  10       29.75       34.55      4.28 o 
  -2  15  10        5.23        1.20      2.76 o 
  -1  15  10      135.70      124.02      4.92 o 
   0  15  10       41.19       43.35      2.72 o 
   1  15  10       61.59       65.94      6.64 o 
   2  15  10       55.36       75.36      4.04 o 
   3  15  10       16.74       18.32      2.89 o 
  -3  16  10        1.68        4.12      2.42 o 
  -2  16  10        0.76        2.27      2.02 o 
  -1  16  10      109.57       98.33      3.76 o 
   0  16  10       23.89       33.50      2.57 o 
   1  16  10        0.41        3.34      1.58 o 
   2  16  10       14.00       17.97      3.35 o 
   3  16  10        2.80        4.14      2.05 o 
  -3  17  10      120.01      134.24      8.17 o 
  -2  17  10       11.75       11.45      4.27 o 
  -1  17  10       10.98       14.62      2.88 o 
   0  17  10      142.48      151.51      5.03 o 
   1  17  10        8.16       13.18      2.76 o 
   2  17  10       12.48       13.95      4.93 o 
   3  17  10        4.04       10.55      2.53 o 
  -3  18  10        0.02        5.73      3.78 o 
  -2  18  10       22.87       29.04      4.02 o 
  -1  18  10       19.07       17.86      3.21 o 
   0  18  10       56.55       63.90      4.36 o 
   1  18  10        2.18        5.98      1.86 o 
   2  18  10        1.64        3.12      1.94 o 
  -2  19  10       12.47       15.45      4.08 o 
  -1  19  10        0.00       -0.96      1.93 o 
   0  19  10       27.70       37.76      3.41 o 
   1  19  10       10.81       15.28      2.87 o 
   2  19  10       19.36       19.74      3.58 o 
  -1  20  10       35.14       31.17      4.27 o 
   0  20  10       43.10       47.01      7.69 o 
   1  20  10       11.33       27.19      3.88 o 
  -5   0  11       51.30       52.54      6.66 o 
  -3   0  11     1003.01      997.63     36.91 o 
  -1   0  11      132.48      169.43     11.47 o 
   1   0  11     1466.66     1487.96     36.82 o 
   3   0  11     1938.60     1895.01     47.68 o 
   5   0  11       35.18       33.51      6.42 o 
  -5   1  11       55.82       55.97      6.68 o 
  -4   1  11      133.93      127.33      6.02 o 
  -3   1  11       19.26       20.75      2.60 o 
  -2   1  11      119.63      132.29      3.94 o 
  -1   1  11       58.92       58.53      2.16 o 
   0   1  11        0.37       -0.04      0.50 o 
   1   1  11      203.52      177.22      4.20 o 
   2   1  11      141.63      121.25      4.86 o 
   3   1  11       19.65       23.36      2.36 o 
   4   1  11        0.77        2.48      2.05 o 
   5   1  11       14.78       21.39      4.30 o 
  -5   2  11       20.76       18.04      2.95 o 
  -4   2  11        3.25        5.02      2.67 o 
  -3   2  11      244.36      265.53      7.07 o 
  -2   2  11        1.24        3.01      0.96 o 
  -1   2  11      101.24      123.53      4.65 o 
   0   2  11       17.13        9.82      0.94 o 
   1   2  11     1393.85     1575.66     27.50 o 
   2   2  11        4.67        6.45      1.02 o 
   3   2  11       90.03       89.76      4.02 o 
   4   2  11      143.60      129.08      7.06 o 
   5   2  11        3.22        4.94      2.21 o 
  -5   3  11        1.56        4.64      2.00 o 
  -4   3  11        2.76        4.28      1.95 o 
  -3   3  11       85.33       85.30      3.75 o 
  -2   3  11      161.37      171.31      6.24 o 
  -1   3  11        0.36        2.53      1.28 o 
   0   3  11       66.66       50.72      2.37 o 
   1   3  11      134.93      161.71      3.98 o 
   2   3  11     1556.29     1489.58     23.64 o 
   3   3  11      540.54      505.77     10.72 o 
   4   3  11       11.43       14.19      3.04 o 
   5   3  11        0.08        5.53      2.18 o 
  -5   4  11       24.40       26.49      3.89 o 
  -4   4  11       32.82       28.96      4.63 o 
  -3   4  11        2.26        4.97      2.29 o 
  -2   4  11     2842.36     2682.33    144.43 o 
  -1   4  11       25.58       13.33      1.72 o 
   0   4  11     3147.28     3471.67     58.66 o 
   1   4  11      142.22      114.95      3.45 o 
   2   4  11      195.92      183.02      4.06 o 
   3   4  11        4.11        6.74      1.59 o 
   4   4  11      281.11      249.78     10.43 o 
   5   4  11        1.69        2.76      2.03 o 
  -5   5  11        2.32        1.73      2.17 o 
  -4   5  11        6.98       12.49      2.40 o 
  -3   5  11       79.86       68.44      5.07 o 
  -2   5  11       70.69       69.99      3.07 o 
  -1   5  11      289.38      317.20      6.40 o 
   0   5  11      268.32      227.06      5.86 o 
   1   5  11      343.44      345.23      7.16 o 
   2   5  11       43.77       42.44      1.78 o 
   3   5  11        0.53        1.83      1.20 o 
   4   5  11       78.11       85.56     12.93 o 
   5   5  11       48.34       53.51      5.59 o 
  -5   6  11        8.34       12.99      3.12 o 
  -4   6  11      237.24      247.10     11.08 o 
  -3   6  11      704.25      686.75     13.73 o 
  -2   6  11       46.31       43.10      2.86 o 
  -1   6  11      145.84      123.96      2.89 o 
   0   6  11      611.15      623.93      9.45 o 
   1   6  11     1394.22     1413.62     25.00 o 
   2   6  11       67.87       53.35      2.61 o 
   3   6  11      297.44      289.51      7.27 o 
   4   6  11       44.20       43.95      4.84 o 
   5   6  11        9.84       11.97      2.23 o 
  -5   7  11       33.94       33.25      8.24 o 
  -4   7  11      161.63      147.85      5.61 o 
  -3   7  11     1182.37     1133.44     21.22 o 
  -2   7  11       85.08       71.31      3.09 o 
  -1   7  11      310.44      311.30      5.88 o 
   0   7  11        5.22        9.86      0.92 o 
   1   7  11       38.48       46.94      1.52 o 
   2   7  11       29.10       24.98      2.00 o 
   3   7  11       84.71       87.46      3.71 o 
   4   7  11       20.52       22.86      2.58 o 
   5   7  11        1.08        5.45      2.41 o 
  -5   8  11       35.04       42.20      6.84 o 
  -4   8  11        1.12        4.00      1.76 o 
  -3   8  11      528.46      526.78     11.21 o 
  -2   8  11       61.29       71.69      2.80 o 
  -1   8  11        7.13        9.76      0.97 o 
   0   8  11        4.38        5.63      0.81 o 
   1   8  11      160.33      158.04      4.49 o 
   2   8  11       61.52       68.08      2.77 o 
   3   8  11     1240.78     1120.95     19.29 o 
   4   8  11       36.68       38.34      3.72 o 
  -5   9  11        4.33        4.87      2.58 o 
  -4   9  11       27.26       32.63      3.24 o 
  -3   9  11        1.26        0.14      1.16 o 
  -2   9  11      229.08      225.23      5.72 o 
  -1   9  11       60.14       56.69      2.00 o 
   0   9  11      652.11      694.90     11.77 o 
   1   9  11      177.24      154.09      3.49 o 
   2   9  11      897.66      879.60     15.31 o 
   3   9  11      260.95      240.38      6.00 o 
   4   9  11        1.96        4.91      1.81 o 
  -5  10  11        1.56        0.12      2.14 o 
  -4  10  11        2.07        3.64      1.78 o 
  -3  10  11      226.25      223.80      6.11 o 
  -2  10  11      543.74      496.61     10.46 o 
  -1  10  11        8.10        8.07      1.10 o 
   0  10  11       86.69       75.52      2.34 o 
   1  10  11      104.50       87.70      3.77 o 
   2  10  11      705.45      622.88     13.76 o 
   3  10  11       41.68       41.25      3.02 o 
   4  10  11       11.64       11.95      2.07 o 
  -4  11  11        5.65        2.73      3.43 o 
  -3  11  11      144.98      136.35      5.50 o 
  -2  11  11      159.96      140.13      4.34 o 
  -1  11  11        2.46        1.40      0.80 o 
   0  11  11       50.49       52.16      2.08 o 
   1  11  11      319.66      282.08      8.04 o 
   2  11  11      267.79      251.77      6.79 o 
   3  11  11       76.71       69.19      4.97 o 
   4  11  11        2.61        1.44      1.83 o 
  -4  12  11       29.66       26.64      3.18 o 
  -3  12  11       19.51       24.88      2.82 o 
  -2  12  11       42.15       43.89      2.66 o 
  -1  12  11      213.17      188.46      4.47 o 
   0  12  11      385.52      364.38      7.14 o 
   1  12  11       67.72       69.19      3.81 o 
   2  12  11       49.93       44.48      3.00 o 
   3  12  11        1.60        0.43      1.71 o 
   4  12  11        1.98        0.51      2.88 o 
  -4  13  11        0.38        2.13      1.82 o 
  -3  13  11        5.61        4.77      1.90 o 
  -2  13  11        0.78        1.84      1.19 o 
  -1  13  11       58.59       53.39      4.31 o 
   0  13  11      276.96      277.56      6.77 o 
   1  13  11      155.53      151.18      5.62 o 
   2  13  11       11.19       13.04      1.95 o 
   3  13  11        3.43        3.61      2.84 o 
   4  13  11        4.99        9.50      2.43 o 
  -4  14  11       13.97       17.34      2.63 o 
  -3  14  11       23.11       24.33      2.83 o 
  -2  14  11      168.89      159.51      4.96 o 
  -1  14  11        7.30        1.97      0.90 o 
   0  14  11       61.29       51.74      3.25 o 
   1  14  11       10.15        9.26      2.68 o 
   2  14  11      138.92      130.75      5.54 o 
   3  14  11        3.38        6.50      2.13 o 
  -3  15  11       27.19       39.01      4.29 o 
  -2  15  11       16.40       18.81      4.70 o 
  -1  15  11       28.72       29.12      2.27 o 
   0  15  11       39.35       36.06      2.96 o 
   1  15  11      198.41      184.77      6.59 o 
   2  15  11       25.50       17.65      3.03 o 
   3  15  11        0.59        0.76      1.79 o 
  -3  16  11       21.53       26.76      4.24 o 
  -2  16  11       13.26       21.55      2.67 o 
  -1  16  11       13.81       18.05      1.96 o 
   0  16  11       39.39       46.48      5.37 o 
   1  16  11        8.14        4.15      1.65 o 
   2  16  11        0.12        4.94      2.52 o 
   3  16  11       29.51       33.26      3.85 o 
  -3  17  11        2.28        4.63      1.90 o 
  -2  17  11        0.05        2.16      1.61 o 
  -1  17  11        0.04        2.17      1.51 o 
   0  17  11      357.67      358.92     10.31 o 
   1  17  11        2.44        6.42      1.82 o 
   2  17  11        0.45        2.92      2.21 o 
  -2  18  11        1.88        5.91      1.91 o 
  -1  18  11       31.51       25.70      6.68 o 
   0  18  11       45.00       44.24      3.56 o 
   1  18  11        3.40        6.14      1.90 o 
   2  18  11       81.84       84.72      6.85 o 
  -2  19  11        7.34       11.73      4.91 o 
  -1  19  11        2.55        2.63      4.39 o 
   0  19  11       19.38       19.39      3.38 o 
   1  19  11       12.03       16.10      2.44 o 
  -1  20  11      126.87      110.27      7.18 o 
   0  20  11        0.19        4.44      3.54 o 
   1  20  11        2.35        8.50      2.29 o 
  -4   0  12       13.42       13.26      3.59 o 
  -2   0  12      480.86      394.74     10.80 o 
   0   0  12       22.05       31.48      5.24 o 
   2   0  12        7.01       10.38      2.83 o 
   4   0  12      206.09      168.75     11.61 o 
  -5   1  12       50.34       44.76      6.37 o 
  -4   1  12       89.25       88.18     13.38 o 
  -3   1  12       10.53       14.98      2.33 o 
  -2   1  12       20.21       25.55      1.65 o 
  -1   1  12     1454.59     1553.85     26.85 o 
   0   1  12      119.12      131.98      3.31 o 
   1   1  12       80.62       64.62      2.24 o 
   2   1  12      633.88      660.95     12.78 o 
   3   1  12     1011.68      958.81     21.37 o 
   4   1  12        2.09        4.13      2.19 o 
   5   1  12       18.68       23.84      5.97 o 
  -5   2  12        0.29       -0.58      3.28 o 
  -4   2  12      335.88      331.70     12.86 o 
  -3   2  12       12.17       14.50      2.29 o 
  -2   2  12       22.81       26.40      2.44 o 
  -1   2  12     1236.07     1264.84     22.07 o 
   0   2  12      451.89      601.59     11.23 o 
   1   2  12      489.03      482.31     11.11 o 
   2   2  12      692.27      685.35     13.21 o 
   3   2  12       33.76       35.57      2.26 o 
   4   2  12       62.64       46.71      4.94 o 
   5   2  12        0.11        0.59      2.19 o 
  -5   3  12        6.14       12.85      2.68 o 
  -4   3  12        8.17        6.16      2.07 o 
  -3   3  12       20.38       19.25      1.97 o 
  -2   3  12      146.53      120.57      4.78 o 
  -1   3  12     1113.88     1237.05     19.04 o 
   0   3  12      845.40      861.59     15.59 o 
   1   3  12        0.09        1.01      0.63 o 
   2   3  12        9.09        6.21      1.03 o 
   3   3  12     1104.85      991.73     22.29 o 
   4   3  12       21.61       23.25      3.55 o 
   5   3  12        0.84        2.58      2.03 o 
  -5   4  12       12.43       11.24      2.63 o 
  -4   4  12      125.60      120.63      8.54 o 
  -3   4  12     2206.10     2189.29     44.08 o 
  -2   4  12       45.80       42.63      2.43 o 
  -1   4  12     1595.98     1782.46     37.51 o 
   0   4  12      480.41      465.44      9.07 o 
   1   4  12       29.64       29.10      1.64 o 
   2   4  12     1644.80     1547.76     27.55 o 
   3   4  12        3.35        1.53      1.33 o 
   4   4  12       12.03        6.78      2.45 o 
   5   4  12        3.31        3.91      2.32 o 
  -5   5  12       13.07        9.83      2.83 o 
  -4   5  12        1.92        0.38      1.61 o 
  -3   5  12      384.40      340.48      8.88 o 
  -2   5  12       96.31       89.20      3.46 o 
  -1   5  12      241.99      262.45      6.06 o 
   0   5  12      477.43      583.12     11.08 o 
   1   5  12       84.10       84.51      2.68 o 
   2   5  12       55.85       48.05      3.02 o 
   3   5  12       69.76       62.49      3.67 o 
   4   5  12        1.88        4.13      2.06 o 
   5   5  12       24.38       33.09      8.61 o 
  -5   6  12        8.81       12.11      2.98 o 
  -4   6  12       45.54       47.90      3.56 o 
  -3   6  12        0.01        0.58      1.45 o 
  -2   6  12      324.56      282.07     15.78 o 
  -1   6  12        3.32        0.29      0.55 o 
   0   6  12      123.89      155.40      3.11 o 
   1   6  12      147.04      159.29      7.55 o 
   2   6  12      287.70      274.15      7.86 o 
   3   6  12       81.85       79.80      3.48 o 
   4   6  12       66.95       72.15      5.99 o 
   5   6  12       38.04       47.01      5.41 o 
  -5   7  12       13.21       18.30      3.40 o 
  -4   7  12       50.62       58.14      3.87 o 
  -3   7  12      446.73      442.65      9.77 o 
  -2   7  12       31.90       34.99      2.14 o 
  -1   7  12       80.17       90.10      2.45 o 
   0   7  12       53.98       47.15      1.75 o 
   1   7  12        2.64        3.45      0.76 o 
   2   7  12      284.44      248.63      7.38 o 
   3   7  12      372.07      329.23      8.13 o 
   4   7  12        3.93        4.96      7.15 o 
  -5   8  12        1.11        1.89      2.24 o 
  -4   8  12        0.83        2.10      2.22 o 
  -3   8  12      377.34      383.19      8.83 o 
  -2   8  12      162.03      154.90      8.35 o 
  -1   8  12       44.82       39.43      1.69 o 
   0   8  12       16.78       20.30      1.36 o 
   1   8  12       57.51       48.88      1.94 o 
   2   8  12      478.92      444.01      8.74 o 
   3   8  12       16.41       18.62      1.94 o 
   4   8  12       30.58       25.00      3.05 o 
  -5   9  12       50.75       46.81      5.18 o 
  -4   9  12        0.04       -0.63      2.62 o 
  -3   9  12        8.73        6.95      1.83 o 
  -2   9  12       17.81       15.63      1.65 o 
  -1   9  12        8.56       13.66      1.16 o 
   0   9  12       92.93       90.84      2.81 o 
   1   9  12      309.13      269.77      7.73 o 
   2   9  12      148.62      132.66      4.85 o 
   3   9  12       75.62       66.12      3.24 o 
   4   9  12        2.15        1.22      2.58 o 
  -4  10  12      185.46      174.41      6.75 o 
  -3  10  12       35.70       34.29      2.70 o 
  -2  10  12      278.82      276.69      6.78 o 
  -1  10  12        2.09        0.91      0.71 o 
   0  10  12      624.30      658.43     11.38 o 
   1  10  12      325.06      298.43      8.27 o 
   2  10  12      227.28      216.76      6.06 o 
   3  10  12       44.35       35.53      2.53 o 
   4  10  12       25.18       24.53      3.30 o 
  -4  11  12        9.92       12.98      2.37 o 
  -3  11  12       54.55       48.34      2.96 o 
  -2  11  12      419.97      388.33      8.79 o 
  -1  11  12       53.03       60.13      3.26 o 
   0  11  12      941.45      909.33     15.25 o 
   1  11  12        1.04        0.42      1.12 o 
   2  11  12       58.17       61.78      3.89 o 
   3  11  12       45.17       40.23      3.23 o 
   4  11  12      100.32      105.86      6.11 o 
  -4  12  12        0.99        2.60      2.21 o 
  -3  12  12      195.84      172.38      6.43 o 
  -2  12  12       95.72      103.68      3.78 o 
  -1  12  12       25.59       28.19      2.09 o 
   0  12  12      363.14      343.35      6.85 o 
   1  12  12      112.23       97.74      4.31 o 
   2  12  12       32.46       29.34      2.90 o 
   3  12  12       13.22       17.14      2.63 o 
   4  12  12       11.64       18.09      3.47 o 
  -4  13  12       11.94        8.46      2.12 o 
  -3  13  12        8.77        8.79      2.34 o 
  -2  13  12       11.04        9.18      1.57 o 
  -1  13  12       70.86       82.22      4.78 o 
   0  13  12        0.24       -0.39      0.96 o 
   1  13  12      574.90      510.68     13.30 o 
   2  13  12       64.35       50.33      3.81 o 
   3  13  12       21.46       22.42      3.02 o 
   4  13  12        2.05        0.89      1.86 o 
  -4  14  12       11.26       14.79      2.51 o 
  -3  14  12        0.61        0.34      1.46 o 
  -2  14  12       13.00       15.99      2.07 o 
  -1  14  12        1.24        2.94      1.45 o 
   0  14  12       75.86       73.26      4.27 o 
   1  14  12      804.40      787.59     18.63 o 
   2  14  12       26.34       24.55      2.94 o 
   3  14  12        8.93        9.61      2.31 o 
  -3  15  12        4.50        6.41      2.54 o 
  -2  15  12        9.43       10.27      2.02 o 
  -1  15  12       26.44       29.88      2.31 o 
   0  15  12        0.28        1.20      1.36 o 
   1  15  12      105.16       88.81      4.52 o 
   2  15  12       13.00       18.31      3.92 o 
   3  15  12       73.07       79.76      5.30 o 
  -3  16  12       26.27       21.05      2.79 o 
  -2  16  12        3.37        6.32      1.83 o 
  -1  16  12      180.68      170.13      6.16 o 
   0  16  12       40.96       35.43      3.05 o 
   1  16  12       51.70       50.51      3.81 o 
   2  16  12      100.73      117.40      5.52 o 
   3  16  12       58.56       66.14     10.61 o 
  -3  17  12       49.09       57.21      4.39 o 
  -2  17  12       12.35       15.77      2.39 o 
  -1  17  12      120.63      128.80      5.51 o 
   0  17  12      188.66      188.21      8.43 o 
   1  17  12       10.06       16.85      2.43 o 
   2  17  12        1.69        3.63      3.30 o 
  -2  18  12        4.26        7.25      1.85 o 
  -1  18  12      267.54      262.85     11.42 o 
   0  18  12       81.07       71.10      5.69 o 
   1  18  12       18.74       29.23      3.18 o 
   2  18  12        9.97       16.77      3.87 o 
  -2  19  12        8.01        8.59      4.65 o 
  -1  19  12       23.15       30.46      4.27 o 
   0  19  12       39.32       37.43      7.13 o 
   1  19  12        0.20        3.88      1.64 o 
  -1  20  12        9.08       15.44      4.91 o 
   0  20  12        2.01       -0.20      2.18 o 
  -5   0  13       48.47       35.21      5.66 o 
  -3   0  13      161.26      134.48      8.26 o 
  -1   0  13     2161.99     2310.82     70.38 o 
   1   0  13       79.81       64.49      3.28 o 
   3   0  13     1008.43      907.64     24.75 o 
   5   0  13        3.01       11.66      4.01 o 
  -5   1  13        3.84        7.18      2.20 o 
  -4   1  13       20.96       22.44      3.12 o 
  -3   1  13      332.00      348.58     11.25 o 
  -2   1  13      120.60      115.50      3.69 o 
  -1   1  13       42.20       56.47      1.89 o 
   0   1  13        3.50        5.30      0.84 o 
   1   1  13      126.82      124.13      3.44 o 
   2   1  13     1226.84     1211.44     22.06 o 
   3   1  13        6.83        9.31      1.72 o 
   4   1  13       41.46       40.04      4.55 o 
   5   1  13        9.72       13.45      3.04 o 
  -5   2  13        5.33        7.96      2.44 o 
  -4   2  13       60.38       59.28      4.54 o 
  -3   2  13        0.01        1.37      1.45 o 
  -2   2  13      438.89      436.55     10.10 o 
  -1   2  13       30.96       38.81      1.57 o 
   0   2  13     2302.66     2508.28     42.86 o 
   1   2  13     1258.39     1386.00     28.63 o 
   2   2  13       87.36       62.83      2.59 o 
   3   2  13      120.32      106.26      3.69 o 
   4   2  13       16.96       23.27      3.59 o 
   5   2  13       26.97       33.74      4.54 o 
  -5   3  13       35.91       32.48      4.01 o 
  -4   3  13       85.15       80.70      5.20 o 
  -3   3  13       57.95       61.73      4.22 o 
  -2   3  13      106.70      103.24      4.30 o 
  -1   3  13        1.93        1.70      0.91 o 
   0   3  13      335.56      355.78      7.29 o 
   1   3  13       33.85       39.45      1.94 o 
   2   3  13        1.34        0.82      0.77 o 
   3   3  13       33.66       28.57      2.74 o 
   4   3  13        1.32        6.18      2.20 o 
   5   3  13       20.62       32.93      5.17 o 
  -5   4  13        5.90        9.40      2.53 o 
  -4   4  13        1.76        5.60      2.09 o 
  -3   4  13        0.42        1.07      1.75 o 
  -2   4  13      194.21      198.01      5.66 o 
  -1   4  13       22.46       30.53      2.25 o 
   0   4  13       11.42        9.70      1.08 o 
   1   4  13        9.30       18.54      1.50 o 
   2   4  13      120.57      110.96      3.48 o 
   3   4  13        8.06        3.95      1.52 o 
   4   4  13       40.87       38.49      4.53 o 
   5   4  13       64.51       75.95      6.80 o 
  -5   5  13        0.73        2.07      2.27 o 
  -4   5  13      253.81      275.62     12.39 o 
  -3   5  13      192.47      198.89      6.17 o 
  -2   5  13      160.05      180.70      5.39 o 
  -1   5  13      587.72      600.93     11.28 o 
   0   5  13      659.08      625.04     13.80 o 
   1   5  13       74.59       72.78      2.53 o 
   2   5  13       17.06       13.78      1.40 o 
   3   5  13       41.95       31.56      2.96 o 
   4   5  13        0.89        2.95      2.50 o 
  -5   6  13        6.69        6.61      3.66 o 
  -4   6  13        3.34        0.28      1.45 o 
  -3   6  13      718.38      709.43     16.47 o 
  -2   6  13        0.98        6.42      1.88 o 
  -1   6  13        2.58        1.88      0.69 o 
   0   6  13      294.75      308.59      7.51 o 
   1   6  13       87.00      106.48      4.67 o 
   2   6  13      413.38      397.43     10.46 o 
   3   6  13       27.69       27.78      2.35 o 
   4   6  13        3.60        4.08      2.31 o 
  -5   7  13       17.36       13.76      3.32 o 
  -4   7  13       56.12       43.99      3.53 o 
  -3   7  13      180.08      184.70      6.21 o 
  -2   7  13       12.20       13.09      1.51 o 
  -1   7  13      417.80      492.70      8.71 o 
   0   7  13     1425.26     1513.36     21.62 o 
   1   7  13        1.24        2.08      0.69 o 
   2   7  13     2008.00     2000.55     41.53 o 
   3   7  13        2.82        2.79      1.27 o 
   4   7  13        0.08        4.85      2.29 o 
  -5   8  13        0.08        5.22      2.53 o 
  -4   8  13      240.43      246.74      8.24 o 
  -3   8  13       84.89       85.27      3.61 o 
  -2   8  13       95.18       84.72      4.66 o 
  -1   8  13      143.65      138.10      3.36 o 
   0   8  13      361.76      341.03      6.48 o 
   1   8  13        1.41        1.68      0.70 o 
   2   8  13      712.81      699.03     16.26 o 
   3   8  13      113.62       91.70      3.62 o 
   4   8  13        9.73       16.34      2.72 o 
  -4   9  13      168.16      172.66      8.37 o 
  -3   9  13       68.86       67.29      3.35 o 
  -2   9  13       56.78       43.98      2.52 o 
  -1   9  13        3.08        2.04      0.87 o 
   0   9  13      345.76      350.05      6.71 o 
   1   9  13      354.73      324.12      8.27 o 
   2   9  13        2.70        6.37      1.49 o 
   3   9  13       80.27       79.76      4.54 o 
   4   9  13       39.19       46.85      4.32 o 
  -4  10  13      125.01      102.30      6.59 o 
  -3  10  13       19.55       16.48      1.99 o 
  -2  10  13        0.08       -0.13      1.01 o 
  -1  10  13      187.80      207.32      5.33 o 
   0  10  13      272.36      246.88      5.22 o 
   1  10  13       22.87       24.51      2.41 o 
   2  10  13      155.82      140.19      4.66 o 
   3  10  13       58.29       65.59      3.32 o 
   4  10  13        1.66        3.59      2.57 o 
  -4  11  13        8.46        4.58      2.35 o 
  -3  11  13       13.17       12.32      1.86 o 
  -2  11  13      104.25      103.43      4.47 o 
  -1  11  13       28.92       24.60      1.94 o 
   0  11  13      190.69      162.25      3.98 o 
   1  11  13      217.12      201.41      6.52 o 
   2  11  13       63.38       53.42      3.75 o 
   3  11  13       59.86       54.61      3.15 o 
   4  11  13        0.07        7.22      2.00 o 
  -4  12  13        0.85       -0.98      1.95 o 
  -3  12  13      311.37      290.96      9.01 o 
  -2  12  13      717.24      687.01     14.04 o 
  -1  12  13      161.01      137.40      4.24 o 
   0  12  13      142.38      145.62      3.78 o 
   1  12  13      108.30      118.12     10.45 o 
   2  12  13        0.73       -0.56      1.29 o 
   3  12  13        5.81        9.54      1.95 o 
   4  12  13       56.74       57.69      5.84 o 
  -4  13  13        4.15        4.16      1.91 o 
  -3  13  13        0.01        2.34      1.53 o 
  -2  13  13      152.29      143.96      5.20 o 
  -1  13  13       91.81       92.14      5.23 o 
   0  13  13       38.20       41.79      2.49 o 
   1  13  13      456.06      411.85     11.13 o 
   2  13  13      152.28      142.12      5.76 o 
   3  13  13      130.96      123.10      5.81 o 
  -4  14  13        2.66        7.22      2.02 o 
  -3  14  13        6.89        7.66      1.97 o 
  -2  14  13      128.52      122.26      4.31 o 
  -1  14  13       10.25        9.63      2.98 o 
   0  14  13       22.05       25.57      2.90 o 
   1  14  13       23.14       30.51      2.98 o 
   2  14  13       27.18       28.85      3.04 o 
   3  14  13       23.13       27.00      3.92 o 
  -3  15  13        0.28        3.94      1.69 o 
  -2  15  13        3.96        4.78      1.68 o 
  -1  15  13        3.86        5.76      1.70 o 
   0  15  13        6.65        6.08      2.07 o 
   1  15  13       28.63       21.53      3.07 o 
   2  15  13        8.82       14.58      2.33 o 
   3  15  13        5.55       12.95      3.09 o 
  -3  16  13       27.86       40.76      4.03 o 
  -2  16  13        5.45        7.64      1.99 o 
  -1  16  13       57.15       52.60      3.67 o 
   0  16  13       78.48       78.25     13.33 o 
   1  16  13       20.67       14.88      2.40 o 
   2  16  13       17.90       28.81      3.24 o 
   3  16  13       12.18       16.21      3.33 o 
  -3  17  13       37.31       31.05      3.43 o 
  -2  17  13       27.78       31.58      3.42 o 
  -1  17  13       41.98       44.80      3.52 o 
   0  17  13        0.03        0.16      3.42 o 
   1  17  13        1.10        0.60      1.53 o 
   2  17  13       38.34       53.56      4.35 o 
  -2  18  13        1.90        3.45      1.77 o 
  -1  18  13      111.68      116.61      6.67 o 
   0  18  13        0.51        1.31      2.60 o 
   1  18  13       18.63       19.84      3.04 o 
   2  18  13        0.01        7.34      2.40 o 
  -1  19  13       53.63       39.79      7.13 o 
   0  19  13       78.34       90.89      6.58 o 
   1  19  13        5.72       11.96      2.22 o 
  -4   0  14       99.34       79.68      7.46 o 
  -2   0  14      465.14      462.45     19.07 o 
   0   0  14     1647.14     1947.46     47.65 o 
   2   0  14      210.28      204.98      7.43 o 
   4   0  14       24.86       19.49      4.67 o 
  -5   1  14       65.92       66.78      5.41 o 
  -4   1  14        0.19       -0.09      1.55 o 
  -3   1  14        7.64        6.44      2.60 o 
  -2   1  14      322.36      344.27      8.30 o 
  -1   1  14        4.00        2.94      0.71 o 
   0   1  14      923.60      955.78     17.28 o 
   1   1  14      379.75      334.21      7.17 o 
   2   1  14      234.27      236.22      9.05 o 
   3   1  14        5.40        4.90      1.19 o 
   4   1  14       19.43       22.06      3.52 o 
   5   1  14       50.50       57.17      5.88 o 
  -5   2  14        5.49        7.50      2.48 o 
  -4   2  14       88.17       93.44      5.35 o 
  -3   2  14      383.44      398.01     12.55 o 
  -2   2  14       41.80       45.43      2.38 o 
  -1   2  14      379.80      468.84      9.06 o 
   0   2  14      468.87      495.43      9.67 o 
   1   2  14      142.57      149.65      4.69 o 
   2   2  14      708.18      638.86     12.65 o 
   3   2  14     1160.50     1051.00     19.98 o 
   4   2  14       90.61      100.96      6.97 o 
   5   2  14       17.85       15.34      3.21 o 
  -5   3  14        3.23        7.88      2.34 o 
  -4   3  14        9.61        9.27      2.34 o 
  -3   3  14      689.04      687.34     19.34 o 
  -2   3  14        2.24        1.85      0.97 o 
  -1   3  14      713.78      747.39     13.69 o 
   0   3  14       14.80        8.13      1.03 o 
   1   3  14       57.19       66.26      3.82 o 
   2   3  14      182.74      161.45      4.49 o 
   3   3  14        0.10       -0.27      1.20 o 
   4   3  14       12.74       24.29      3.74 o 
  -5   4  14       26.69       28.96      3.77 o 
  -4   4  14       13.75       16.34      2.95 o 
  -3   4  14        8.33       10.90      2.24 o 
  -2   4  14        0.96        2.75      1.01 o 
  -1   4  14      316.34      284.04      5.99 o 
   0   4  14     1928.71     2082.72     36.06 o 
   1   4  14      312.97      287.04      6.43 o 
   2   4  14     1138.74     1149.03     21.16 o 
   3   4  14       25.47       18.77      2.55 o 
   4   4  14       17.24       17.20      3.17 o 
  -5   5  14        8.07        5.65      2.59 o 
  -4   5  14       77.17       71.86      9.44 o 
  -3   5  14       10.81       11.13      2.41 o 
  -2   5  14       28.39       31.49      2.29 o 
  -1   5  14      134.78      124.86      4.99 o 
   0   5  14        0.08        0.18      0.71 o 
   1   5  14       65.33       60.42      2.37 o 
   2   5  14      931.72      919.60     17.40 o 
   3   5  14        5.45       10.80      1.92 o 
   4   5  14       26.73       24.55      3.77 o 
  -5   6  14        7.59        4.43      2.52 o 
  -4   6  14      116.57      105.86      5.01 o 
  -3   6  14      103.92       94.19      4.18 o 
  -2   6  14       27.61       37.65      2.52 o 
  -1   6  14      172.55      151.43      4.75 o 
   0   6  14       96.98       65.77      2.88 o 
   1   6  14      127.63      121.41      3.56 o 
   2   6  14      131.59      113.29      5.10 o 
   3   6  14       59.85       49.97      3.66 o 
   4   6  14       19.81       20.78      9.11 o 
  -5   7  14        0.78        0.84      2.21 o 
  -4   7  14       79.57       62.57      4.13 o 
  -3   7  14      441.99      454.29     10.05 o 
  -2   7  14        1.34        0.45      0.94 o 
  -1   7  14      121.91      100.17      4.79 o 
   0   7  14       22.31       25.67      1.29 o 
   1   7  14       12.40       12.19      1.17 o 
   2   7  14      525.72      464.33     15.84 o 
   3   7  14      148.71      121.50      5.22 o 
   4   7  14        7.35        7.03      3.49 o 
  -5   8  14        0.64        1.63      2.39 o 
  -4   8  14       50.18       44.22      3.65 o 
  -3   8  14      395.58      383.19      8.92 o 
  -2   8  14       48.42       47.28      2.72 o 
  -1   8  14      488.23      484.23     14.29 o 
   0   8  14        7.46        7.08      0.97 o 
   1   8  14      211.01      195.54      4.45 o 
   2   8  14       40.81       34.91      2.80 o 
   3   8  14        3.50        5.45      1.54 o 
   4   8  14      144.86      158.58      6.96 o 
  -4   9  14      378.92      366.69     13.67 o 
  -3   9  14       48.07       51.05      3.04 o 
  -2   9  14       25.52       25.85      2.11 o 
  -1   9  14        0.08        1.24      0.82 o 
   0   9  14     1132.84     1032.27     16.97 o 
   1   9  14      540.03      506.16     10.63 o 
   2   9  14       37.42       35.05      2.61 o 
   3   9  14      161.16      155.15      4.76 o 
   4   9  14       82.95       96.05      6.01 o 
  -4  10  14       10.08       16.03      3.49 o 
  -3  10  14       41.67       40.98      2.82 o 
  -2  10  14       71.14       60.66      2.94 o 
  -1  10  14       12.82       13.65      1.51 o 
   0  10  14      493.73      452.91      8.40 o 
   1  10  14      242.08      257.06      7.64 o 
   2  10  14      371.46      308.68      7.77 o 
   3  10  14        5.70        5.60      1.57 o 
   4  10  14       58.14       75.67      5.43 o 
  -4  11  14      102.08      113.71      7.04 o 
  -3  11  14       96.25       94.35      4.78 o 
  -2  11  14        4.49        5.43      1.39 o 
  -1  11  14      517.19      475.34     10.08 o 
   0  11  14       46.41       37.83      1.94 o 
   1  11  14      795.16      708.52     23.24 o 
   2  11  14        1.79        2.48      1.29 o 
   3  11  14       84.73       99.18      5.61 o 
   4  11  14       78.86       80.56      7.18 o 
  -4  12  14        1.23        0.81      3.35 o 
  -3  12  14       16.68       25.59      2.92 o 
  -2  12  14       24.13       21.39      2.79 o 
  -1  12  14        7.11        7.27      1.31 o 
   0  12  14       38.54       27.64      2.88 o 
   1  12  14      837.29      804.42     18.72 o 
   2  12  14       63.52       52.67      3.85 o 
   3  12  14       80.59       77.33      5.00 o 
  -4  13  14       12.14       21.81      4.81 o 
  -3  13  14        2.59        5.82      1.82 o 
  -2  13  14        0.00        0.94      1.19 o 
  -1  13  14       52.33       47.84      3.18 o 
   0  13  14      123.57      104.95      4.45 o 
   1  13  14       10.54       17.40      4.20 o 
   2  13  14       44.71       44.80      3.75 o 
   3  13  14       16.88       18.40      2.68 o 
  -3  14  14        0.52        0.74      1.72 o 
  -2  14  14       17.32       21.80      2.13 o 
  -1  14  14      135.25      137.40      5.23 o 
   0  14  14       26.81       33.56      4.04 o 
   1  14  14       56.44       53.54      5.82 o 
   2  14  14        2.59        2.61      1.59 o 
   3  14  14       59.07       65.30      6.09 o 
  -3  15  14       31.54       30.63      3.22 o 
  -2  15  14        0.04        1.38      1.51 o 
  -1  15  14      102.75       99.61      5.34 o 
   0  15  14       26.44       26.45      3.43 o 
   1  15  14       12.80       10.23      3.06 o 
   2  15  14       74.72       82.45      5.48 o 
   3  15  14       13.55       19.94      3.62 o 
  -3  16  14       16.20       28.00      3.21 o 
  -2  16  14       13.42       12.80      2.18 o 
  -1  16  14       42.75       36.68      3.62 o 
   0  16  14       71.31       70.67      5.44 o 
   1  16  14      125.82      120.71      5.36 o 
   2  16  14        3.52        8.68      2.09 o 
  -2  17  14       10.69       12.47      2.21 o 
  -1  17  14        0.02        3.83      2.41 o 
   0  17  14       35.15       51.42      4.92 o 
   1  17  14       40.24       34.52      3.87 o 
   2  17  14        5.73        8.12      2.23 o 
  -2  18  14        6.48       10.27      3.47 o 
  -1  18  14        0.03        4.67      3.21 o 
   0  18  14       53.71       71.06      5.80 o 
   1  18  14        5.90       10.60      2.12 o 
  -1  19  14       55.03       73.07      9.35 o 
   0  19  14        9.39       16.57      3.25 o 
   1  19  14       56.80       58.80      5.64 o 
  -5   0  15       37.79       34.32      5.71 o 
  -3   0  15        5.35        6.23      2.93 o 
  -1   0  15      279.60      304.09      9.02 o 
   1   0  15        0.08        0.71      0.91 o 
   3   0  15      231.71      160.12      7.48 o 
  -5   1  15       13.48       18.47      3.12 o 
  -4   1  15        1.11        2.60      2.97 o 
  -3   1  15       44.19       49.45      3.97 o 
  -2   1  15      319.88      308.26     11.02 o 
  -1   1  15       13.66       14.77      1.14 o 
   0   1  15      896.38      935.94     17.07 o 
   1   1  15        7.55       10.16      1.18 o 
   2   1  15      183.06      182.00      6.00 o 
   3   1  15       23.85       16.19      1.72 o 
   4   1  15       62.18       59.54      5.69 o 
  -5   2  15        1.02        3.30      2.43 o 
  -4   2  15       87.63       83.43      8.02 o 
  -3   2  15       12.28       13.08      2.35 o 
  -2   2  15      302.95      332.13     10.56 o 
  -1   2  15       80.71       76.63      4.22 o 
   0   2  15        1.71        0.89      0.69 o 
   1   2  15       17.93       23.40      1.67 o 
   2   2  15      435.70      414.79      9.42 o 
   3   2  15       96.52       79.65      4.18 o 
   4   2  15        5.17        8.90      2.55 o 
  -5   3  15       44.80       43.57      5.17 o 
  -4   3  15        7.84        6.71      2.09 o 
  -3   3  15       85.99       81.02      4.87 o 
  -2   3  15      227.63      216.51      6.05 o 
  -1   3  15       38.79       45.04      1.81 o 
   0   3  15      765.94      764.56     14.29 o 
   1   3  15       24.83       35.78      2.25 o 
   2   3  15      251.83      207.99      5.40 o 
   3   3  15       34.64       41.83      3.30 o 
   4   3  15       83.91       76.26      6.24 o 
  -5   4  15        9.39        8.28      2.48 o 
  -4   4  15       23.51       21.01      3.05 o 
  -3   4  15        0.22        1.19      1.55 o 
  -2   4  15      123.60      107.86      3.92 o 
  -1   4  15      418.77      400.62      9.63 o 
   0   4  15      298.86      334.63      7.16 o 
   1   4  15      337.56      337.16      7.39 o 
   2   4  15        0.91       -0.42      0.85 o 
   3   4  15       71.43       73.84      4.25 o 
   4   4  15       11.57       11.01      2.68 o 
  -5   5  15       42.82       47.69      4.03 o 
  -4   5  15        9.21        8.20      2.30 o 
  -3   5  15        0.66        1.36      1.73 o 
  -2   5  15       26.47       24.99      2.14 o 
  -1   5  15       97.21       90.12      3.54 o 
   0   5  15      472.39      440.21      8.95 o 
   1   5  15      308.69      280.36      6.45 o 
   2   5  15     2011.30     1865.50     38.98 o 
   3   5  15        4.22        4.35      1.56 o 
   4   5  15        1.96        1.89      1.83 o 
  -5   6  15        1.36        0.27      2.09 o 
  -4   6  15      180.48      171.82      7.68 o 
  -3   6  15      105.75       94.71      5.20 o 
  -2   6  15        0.06        0.27      1.07 o 
  -1   6  15      138.05      150.45      7.81 o 
   0   6  15      259.69      254.61      5.10 o 
   1   6  15       47.98       42.51      2.18 o 
   2   6  15      335.31      298.00      8.65 o 
   3   6  15       15.25       18.18      2.41 o 
   4   6  15      128.09      146.59      7.99 o 
  -5   7  15        1.97        9.48      2.89 o 
  -4   7  15       49.50       54.17      4.26 o 
  -3   7  15        0.05       -0.81      1.62 o 
  -2   7  15       15.93       16.03      2.26 o 
  -1   7  15      103.02       92.61      3.80 o 
   0   7  15      287.96      267.29      5.25 o 
   1   7  15      365.46      337.83      9.14 o 
   2   7  15      150.00      132.70      5.40 o 
   3   7  15       46.54       53.42      3.90 o 
   4   7  15       22.71       32.32      4.37 o 
  -4   8  15      398.56      371.63     10.82 o 
  -3   8  15        0.64        2.64      1.32 o 
  -2   8  15       21.69       19.80      1.83 o 
  -1   8  15      365.17      349.82      9.03 o 
   0   8  15      403.30      374.77      7.11 o 
   1   8  15      207.38      184.47      4.61 o 
   2   8  15       99.46       97.25      3.84 o 
   3   8  15        0.19        1.25      1.13 o 
   4   8  15       84.72      107.43      9.59 o 
  -4   9  15      261.88      242.23     12.65 o 
  -3   9  15      152.63      135.88      4.63 o 
  -2   9  15        5.62        3.58      1.15 o 
  -1   9  15      169.45      147.44      5.03 o 
   0   9  15        2.42        1.47      0.77 o 
   1   9  15       17.95       22.94      1.99 o 
   2   9  15       28.71       25.99      2.70 o 
   3   9  15      179.04      159.07      5.52 o 
   4   9  15       14.40       24.30      3.27 o 
  -4  10  15      101.41       90.71      6.64 o 
  -3  10  15      163.62      168.47      5.27 o 
  -2  10  15       46.80       45.60      3.62 o 
  -1  10  15      614.78      598.96     14.10 o 
   0  10  15        7.64       12.48      1.27 o 
   1  10  15      524.79      504.28     12.66 o 
   2  10  15      447.90      389.18      9.29 o 
   3  10  15        2.66        2.34      1.67 o 
   4  10  15       15.47       20.36      3.07 o 
  -4  11  15        2.56        3.89      2.30 o 
  -3  11  15       33.15       37.36      2.80 o 
  -2  11  15       18.20       17.47      1.91 o 
  -1  11  15       32.39       27.31      2.47 o 
   0  11  15     1046.27      926.55     17.59 o 
   1  11  15        2.67        2.25      1.40 o 
   2  11  15       12.85       20.60      2.15 o 
   3  11  15        0.14        1.04      1.26 o 
  -4  12  15        5.95        8.26      2.74 o 
  -3  12  15       70.42       74.45      4.07 o 
  -2  12  15        0.01        3.38      1.28 o 
  -1  12  15      274.28      256.53     14.27 o 
   0  12  15      331.64      328.00     16.46 o 
   1  12  15        3.42        8.33      2.02 o 
   2  12  15        0.02        1.91      1.48 o 
   3  12  15        0.73        0.45      1.27 o 
  -4  13  15        0.00        1.64      2.48 o 
  -3  13  15       17.46       20.28      2.63 o 
  -2  13  15        0.26        3.78      1.27 o 
  -1  13  15        1.93        2.26      1.53 o 
   0  13  15       68.27       71.41      5.05 o 
   1  13  15      385.08      313.28      9.46 o 
   2  13  15       80.75       84.85      6.22 o 
   3  13  15       28.17       38.50      3.77 o 
  -3  14  15        0.45        1.59      1.53 o 
  -2  14  15      204.01      193.61      5.72 o 
  -1  14  15       20.80       24.89      2.51 o 
   0  14  15        7.91        6.79      2.04 o 
   1  14  15       46.75       45.38      4.39 o 
   2  14  15        3.20        5.40      2.09 o 
   3  14  15        8.08        8.05      2.66 o 
  -3  15  15        0.15        3.77      1.76 o 
  -2  15  15       85.42       79.89      4.60 o 
  -1  15  15       25.80       34.16      4.89 o 
   0  15  15        6.27        7.67      2.20 o 
   1  15  15       23.28       24.66      2.83 o 
   2  15  15       11.77       18.74      2.71 o 
  -3  16  15        8.32       10.06      2.18 o 
  -2  16  15        4.89        6.69      1.78 o 
  -1  16  15       19.13       18.33      3.03 o 
   0  16  15      196.14      173.86      8.12 o 
   1  16  15       45.49       47.60      3.85 o 
   2  16  15        2.31        5.55      2.87 o 
  -2  17  15       11.67       13.66      2.24 o 
  -1  17  15        4.79        9.70      2.51 o 
   0  17  15       23.45       22.69      5.00 o 
   1  17  15        1.17        2.57      1.73 o 
   2  17  15       25.04       25.54      3.16 o 
  -1  18  15        0.90        2.72      3.75 o 
   0  18  15        9.15        8.24      2.64 o 
   1  18  15        3.98        9.98      2.82 o 
   0  19  15       30.72       44.86      7.03 o 
  -4   0  16       64.21       62.59      6.99 o 
  -2   0  16       59.44       59.19      5.57 o 
   0   0  16        1.98        2.00      1.13 o 
   2   0  16        0.56       -0.33      1.29 o 
   4   0  16       20.56       13.97      4.53 o 
  -5   1  16       38.15       36.56      4.32 o 
  -4   1  16      100.66       97.65      5.66 o 
  -3   1  16       17.48       16.41      3.59 o 
  -2   1  16       12.17       12.03      2.15 o 
  -1   1  16     1001.87     1063.02     19.12 o 
   0   1  16      197.16      183.03      4.54 o 
   1   1  16        0.00       -0.13      0.71 o 
   2   1  16      918.89      812.85     24.33 o 
   3   1  16      101.17      111.16      3.93 o 
   4   1  16       21.01       26.76      3.98 o 
  -5   2  16        4.40        8.80      5.15 o 
  -4   2  16       11.57       14.45      2.71 o 
  -3   2  16        0.74        1.17      1.65 o 
  -2   2  16      235.84      260.81      8.98 o 
  -1   2  16       18.43       19.47      1.80 o 
   0   2  16       92.48      102.25      3.29 o 
   1   2  16      355.78      344.92      8.19 o 
   2   2  16      481.40      464.38     10.82 o 
   3   2  16       17.95       18.72      2.33 o 
   4   2  16       19.78       20.96      3.59 o 
  -5   3  16        4.52       -0.05      1.80 o 
  -4   3  16        8.21        6.58      2.20 o 
  -3   3  16       24.36       22.41      2.97 o 
  -2   3  16      131.16      124.76      8.66 o 
  -1   3  16       34.67       32.78      2.83 o 
   0   3  16        3.13        3.05      1.03 o 
   1   3  16       20.73       21.97      2.08 o 
   2   3  16      325.34      333.89      7.71 o 
   3   3  16       93.87       71.82      6.70 o 
   4   3  16        1.64        2.33      1.72 o 
  -5   4  16       14.28       18.62      3.17 o 
  -4   4  16       50.65       48.34      4.93 o 
  -3   4  16       41.65       42.02      3.90 o 
  -2   4  16        1.48        1.72      1.14 o 
  -1   4  16      116.95      109.46      3.98 o 
   0   4  16        5.39        4.80      0.99 o 
   1   4  16        9.53       10.34      1.32 o 
   2   4  16      325.01      318.47      7.46 o 
   3   4  16        4.10        8.93      2.14 o 
   4   4  16        9.38       16.15      3.16 o 
  -5   5  16       11.63        7.63      2.18 o 
  -4   5  16       21.99       27.90      3.62 o 
  -3   5  16        4.51        3.23      1.90 o 
  -2   5  16      330.25      351.96      9.04 o 
  -1   5  16     1897.43     1913.82     38.68 o 
   0   5  16       48.85       54.85      2.87 o 
   1   5  16       42.15       42.22      2.28 o 
   2   5  16       15.18       17.25      2.19 o 
   3   5  16      291.75      259.95      8.32 o 
   4   5  16       24.41       32.12      5.85 o 
  -5   6  16        6.35       11.24      3.10 o 
  -4   6  16      223.61      189.99     10.69 o 
  -3   6  16        4.81        5.49      3.30 o 
  -2   6  16      130.25      114.80      5.04 o 
  -1   6  16      451.90      450.78     10.93 o 
   0   6  16      292.57      279.55      7.20 o 
   1   6  16      413.87      402.53     13.96 o 
   2   6  16       44.94       24.89      2.61 o 
   3   6  16        6.54        9.18      2.56 o 
   4   6  16       32.78       44.91      7.03 o 
  -4   7  16      118.90       99.78      5.14 o 
  -3   7  16       98.20       92.31      4.48 o 
  -2   7  16       29.65       27.92      2.78 o 
  -1   7  16       83.65       65.01      3.19 o 
   0   7  16      151.27      131.16      3.79 o 
   1   7  16        4.78        4.21      1.08 o 
   2   7  16       53.10       61.76      5.77 o 
   3   7  16        6.71        4.99      2.01 o 
   4   7  16        3.88        6.68      2.63 o 
  -4   8  16      224.05      196.02      7.18 o 
  -3   8  16       78.44       79.92      4.25 o 
  -2   8  16        2.27        2.14      1.06 o 
  -1   8  16      998.00     1001.56     21.64 o 
   0   8  16       33.08       39.66      1.85 o 
   1   8  16      211.60      192.32      5.31 o 
   2   8  16      318.13      293.72      7.55 o 
   3   8  16       53.11       52.14      3.28 o 
   4   8  16        0.97        2.62      2.32 o 
  -4   9  16        1.82        5.05      3.85 o 
  -3   9  16      107.24      105.67      4.79 o 
  -2   9  16       12.20       13.21      1.67 o 
  -1   9  16       67.42       63.87      3.09 o 
   0   9  16      149.93      132.51      3.94 o 
   1   9  16      169.06      159.28      4.77 o 
   2   9  16       36.54       30.96      3.00 o 
   3   9  16       10.35       11.44      1.97 o 
   4   9  16       18.89       24.33      3.26 o 
  -4  10  16      224.43      209.46      9.64 o 
  -3  10  16      159.91      157.91      5.12 o 
  -2  10  16       21.61       20.61      2.03 o 
  -1  10  16      342.51      321.16      7.56 o 
   0  10  16       93.80       82.71      3.11 o 
   1  10  16      141.76      132.96      5.12 o 
   2  10  16        3.21        5.46      1.41 o 
   3  10  16       13.57       23.52      2.54 o 
   4  10  16       15.67       31.47      4.58 o 
  -4  11  16        0.07        4.65      2.35 o 
  -3  11  16       82.40       87.82      4.80 o 
  -2  11  16       28.87       35.04      2.53 o 
  -1  11  16       38.19       45.75      2.64 o 
   0  11  16       35.32       29.19      2.49 o 
   1  11  16      171.17      157.98      5.78 o 
   2  11  16      100.27       86.97      3.99 o 
   3  11  16        5.56        5.65      2.45 o 
  -4  12  16        1.55        3.04      2.09 o 
  -3  12  16       34.09       33.69      2.71 o 
  -2  12  16       17.14       22.75      2.14 o 
  -1  12  16        6.54       10.28      1.72 o 
   0  12  16      189.65      196.50      8.22 o 
   1  12  16        0.01        2.56      1.87 o 
   2  12  16        0.03        2.45      1.54 o 
   3  12  16        0.00       -0.68      1.35 o 
  -3  13  16        0.06        3.03      3.96 o 
  -2  13  16       14.85       11.53      1.73 o 
  -1  13  16       17.58       19.16      2.31 o 
   0  13  16      288.36      257.90      9.90 o 
   1  13  16        3.78        2.15      1.39 o 
   2  13  16        7.49        8.38      2.84 o 
   3  13  16        0.22       -0.88      1.75 o 
  -3  14  16       63.88       65.47      4.47 o 
  -2  14  16       40.27       39.50      2.82 o 
  -1  14  16       18.38       16.62      1.85 o 
   0  14  16        3.57        6.35      2.14 o 
   1  14  16       62.46       75.71      6.15 o 
   2  14  16        0.29        1.57      1.46 o 
   3  14  16        0.11       -0.87      1.74 o 
  -3  15  16       21.12       23.77      6.04 o 
  -2  15  16       11.48       16.59      2.03 o 
  -1  15  16       13.57       14.75      2.80 o 
   0  15  16      264.11      249.13     10.07 o 
   1  15  16        2.73        8.40      1.88 o 
   2  15  16        4.79        4.76      1.86 o 
  -2  16  16        3.05        5.40      1.72 o 
  -1  16  16        0.41        1.95      1.92 o 
   0  16  16        6.87        9.57      2.57 o 
   1  16  16       38.92       49.00      6.37 o 
   2  16  16        0.15       -0.49      1.55 o 
  -2  17  16        9.92       16.15      3.04 o 
  -1  17  16        4.01        0.90      1.84 o 
   0  17  16       11.60       11.86      2.84 o 
   1  17  16        6.32       10.96      2.70 o 
  -1  18  16       11.75       12.57      2.76 o 
   0  18  16        4.66        3.77      2.39 o 
   1  18  16       10.45       12.11      3.00 o 
  -5   0  17        1.06        9.16      3.82 o 
  -3   0  17      340.98      309.13     15.10 o 
  -1   0  17       27.85       21.73      2.08 o 
   1   0  17      219.11      219.02      8.28 o 
   3   0  17       19.39       33.71      3.48 o 
  -5   1  17       22.65       16.45      4.89 o 
  -4   1  17       11.23       12.07      2.64 o 
  -3   1  17        6.30        8.03      2.15 o 
  -2   1  17       27.41       26.10      2.97 o 
  -1   1  17      113.35      126.30      4.22 o 
   0   1  17       13.88       15.50      1.44 o 
   1   1  17        3.74        4.35      1.07 o 
   2   1  17      104.68      114.40      6.11 o 
   3   1  17        6.30        5.76      1.49 o 
   4   1  17        9.60       10.46      6.04 o 
  -5   2  17        0.22       -0.22      2.08 o 
  -4   2  17       76.49       75.05      6.54 o 
  -3   2  17      137.56      137.98      6.43 o 
  -2   2  17      152.78      140.29      6.09 o 
  -1   2  17       86.23       93.78      3.57 o 
   0   2  17       35.08       35.07      1.98 o 
   1   2  17     1802.33     1761.98     47.41 o 
   2   2  17       10.27        9.27      1.37 o 
   3   2  17       44.27       50.68      3.60 o 
   4   2  17       18.80       19.67      3.50 o 
  -5   3  17        0.44        6.96      2.43 o 
  -4   3  17        0.86       -0.44      1.71 o 
  -3   3  17       63.20       69.75      4.87 o 
  -2   3  17       22.41       21.72      2.81 o 
  -1   3  17      363.38      346.26      9.96 o 
   0   3  17      704.09      710.97     13.63 o 
   1   3  17        0.41        1.52      1.17 o 
   2   3  17       66.85       51.41      2.71 o 
   3   3  17        5.65        9.65      2.36 o 
   4   3  17       40.84       47.00      5.81 o 
  -5   4  17       29.52       35.21      4.41 o 
  -4   4  17       75.95       72.20      5.37 o 
  -3   4  17        0.08        1.58      1.77 o 
  -2   4  17       98.64      109.50      5.37 o 
  -1   4  17      631.26      602.85     13.75 o 
   0   4  17       18.10       19.81      1.65 o 
   1   4  17     1130.71     1061.35     41.68 o 
   2   4  17      434.84      354.19      8.15 o 
   3   4  17      116.81      112.13      9.57 o 
   4   4  17       35.03       39.74      4.72 o 
  -4   5  17      155.17      142.91      7.08 o 
  -3   5  17        0.61        3.14      2.31 o 
  -2   5  17        8.37        5.87      1.48 o 
  -1   5  17      320.54      301.32      7.98 o 
   0   5  17        4.02        5.58      1.67 o 
   1   5  17      175.88      184.02      5.40 o 
   2   5  17       16.21       16.01      2.24 o 
   3   5  17       16.75       16.74      2.33 o 
   4   5  17       23.44       27.99      4.07 o 
  -4   6  17        1.38        5.35      2.28 o 
  -3   6  17       52.99       49.79      4.30 o 
  -2   6  17        0.37        2.08      1.40 o 
  -1   6  17      720.27      735.27     16.50 o 
   0   6  17      342.16      314.01      7.66 o 
   1   6  17        6.55       10.61      1.43 o 
   2   6  17       20.67       21.85      2.46 o 
   3   6  17       13.37       14.84      2.30 o 
   4   6  17        1.13        1.41      2.02 o 
  -4   7  17        0.58        4.08      1.92 o 
  -3   7  17        1.19        3.72      1.69 o 
  -2   7  17       57.21       61.55      3.33 o 
  -1   7  17      301.70      272.91     10.16 o 
   0   7  17        3.00        2.08      0.66 o 
   1   7  17      126.67      124.61      3.93 o 
   2   7  17        6.44        8.24      1.78 o 
   3   7  17       75.62       69.56      7.81 o 
   4   7  17       35.27       43.49      8.83 o 
  -4   8  17      230.23      213.76     18.18 o 
  -3   8  17       29.55       31.38      3.04 o 
  -2   8  17        5.49        9.60      1.49 o 
  -1   8  17      265.19      236.13      6.01 o 
   0   8  17       40.45       35.58      2.15 o 
   1   8  17      166.37      145.43      6.61 o 
   2   8  17       40.18       35.86      2.46 o 
   3   8  17       61.63       63.93      4.46 o 
   4   8  17        1.69        7.99      2.18 o 
  -4   9  17      108.68      107.13      5.48 o 
  -3   9  17       20.14       24.57      3.21 o 
  -2   9  17       22.06       28.05      2.26 o 
  -1   9  17      135.97      125.17      5.57 o 
   0   9  17       13.88        9.63      2.59 o 
   1   9  17      159.00      147.48      6.80 o 
   2   9  17        1.45        0.81      1.14 o 
   3   9  17       19.90       28.61      2.74 o 
  -4  10  17        2.11        5.77      2.37 o 
  -3  10  17      300.68      297.21      8.99 o 
  -2  10  17      250.75      216.69      6.00 o 
  -1  10  17      291.33      302.73      8.07 o 
   0  10  17      453.56      492.88     16.10 o 
   1  10  17       71.70       71.15      5.08 o 
   2  10  17      195.29      175.23      8.88 o 
   3  10  17       40.34       44.91      3.38 o 
  -4  11  17        9.04       11.79      2.97 o 
  -3  11  17       61.48       61.53      4.06 o 
  -2  11  17       17.95       20.48      2.04 o 
  -1  11  17       80.90       76.39      3.71 o 
   0  11  17      634.04      580.88     17.58 o 
   1  11  17        7.25        8.39      1.56 o 
   2  11  17       17.58       22.64      2.36 o 
   3  11  17       64.29       76.07      4.97 o 
  -3  12  17        7.28        8.71      1.88 o 
  -2  12  17       17.91       20.81      2.07 o 
  -1  12  17       72.35       70.66      3.45 o 
   0  12  17       54.04       55.57      9.09 o 
   1  12  17       16.34       16.96      2.69 o 
   2  12  17       19.30       17.15      2.48 o 
   3  12  17       28.69       34.82      3.14 o 
  -3  13  17       10.61       11.82      2.19 o 
  -2  13  17       13.66       16.56      1.97 o 
  -1  13  17       35.23       36.89      3.04 o 
   0  13  17       88.37       63.58      4.97 o 
   1  13  17       75.60       76.56      4.46 o 
   2  13  17        1.87        4.29      1.69 o 
   3  13  17       19.15       26.99      3.66 o 
  -3  14  17        0.56        5.47      1.71 o 
  -2  14  17       10.49       15.53      1.92 o 
  -1  14  17        0.46        1.67      1.89 o 
   0  14  17       30.07       27.33      3.70 o 
   1  14  17        1.82        2.82      2.07 o 
   2  14  17       70.87       76.28      5.21 o 
  -3  15  17        0.20        1.49      1.47 o 
  -2  15  17       94.30       91.21      3.94 o 
  -1  15  17       32.65       35.44      4.04 o 
   0  15  17      184.39      142.84      9.91 o 
   1  15  17      143.32      133.02      7.21 o 
   2  15  17       29.18       32.47      3.40 o 
  -2  16  17        9.66       11.51      2.54 o 
  -1  16  17       27.55       40.90      4.40 o 
   0  16  17        1.15        5.80      2.90 o 
   1  16  17       65.01       65.46      5.79 o 
   2  16  17        0.17        0.15      1.69 o 
  -1  17  17       42.07       55.15      5.10 o 
   0  17  17       27.67       45.15      4.77 o 
   1  17  17        5.31        5.95      2.39 o 
   0  18  17        0.95       -0.91      1.82 o 
  -4   0  18      107.07       89.64      8.40 o 
  -2   0  18      253.51      240.50     12.32 o 
   0   0  18      137.55      134.73      5.46 o 
   2   0  18      431.59      361.90     11.83 o 
   4   0  18       19.46       13.03      4.20 o 
  -5   1  18        0.01        4.42      3.42 o 
  -4   1  18       47.60       43.83      4.42 o 
  -3   1  18       29.85       27.21      3.29 o 
  -2   1  18        0.11       -0.26      1.37 o 
  -1   1  18      285.01      266.34      7.16 o 
   0   1  18        7.42       10.89      1.31 o 
   1   1  18      423.03      378.13      8.36 o 
   2   1  18        2.13        1.84      0.86 o 
   3   1  18      224.30      221.28      7.41 o 
   4   1  18       25.41       29.58      7.55 o 
  -4   2  18        7.11       10.87      2.57 o 
  -3   2  18       48.69       43.62      4.07 o 
  -2   2  18      253.53      245.51     21.81 o 
  -1   2  18     1516.85     1624.27     33.18 o 
   0   2  18       21.74       17.06      1.59 o 
   1   2  18      134.71      119.91      3.85 o 
   2   2  18        1.89        6.06      1.50 o 
   3   2  18        0.19        1.77      1.46 o 
   4   2  18       42.30       46.94      5.20 o 
  -4   3  18        1.24       -1.13      2.27 o 
  -3   3  18      175.44      173.71      7.51 o 
  -2   3  18      198.37      192.23      7.63 o 
  -1   3  18      105.78      113.30      4.17 o 
   0   3  18      299.88      302.11      6.85 o 
   1   3  18      602.59      595.20     22.76 o 
   2   3  18       49.60       55.34      3.79 o 
   3   3  18       18.26       22.43      2.70 o 
   4   3  18       75.34       84.84      6.91 o 
  -4   4  18        0.01        0.71      1.91 o 
  -3   4  18        8.92       13.51      3.87 o 
  -2   4  18        5.30        4.21      5.43 o 
  -1   4  18       28.25       32.23      2.45 o 
   0   4  18        1.72        3.87      1.03 o 
   1   4  18      767.54      661.18     26.01 o 
   2   4  18       69.35       81.09      5.12 o 
   3   4  18        5.86        4.40      1.63 o 
   4   4  18        0.50        2.41      2.57 o 
  -4   5  18       71.13       68.90      5.38 o 
  -3   5  18       16.93       13.69      2.72 o 
  -2   5  18       16.39       15.04      2.48 o 
  -1   5  18      150.02      149.26      5.02 o 
   0   5  18       54.98       63.61      3.25 o 
   1   5  18      110.67      106.96      3.67 o 
   2   5  18      390.27      324.55      9.37 o 
   3   5  18      392.22      360.13     10.67 o 
   4   5  18        2.25        6.11      2.45 o 
  -4   6  18       59.52       64.02      5.29 o 
  -3   6  18       56.26       62.22      6.54 o 
  -2   6  18      129.85      130.52     12.89 o 
  -1   6  18      158.97      146.04     12.56 o 
   0   6  18       86.11       75.00      3.19 o 
   1   6  18      437.04      424.76      9.30 o 
   2   6  18      346.44      315.56      9.30 o 
   3   6  18       46.29       52.03      4.06 o 
   4   6  18       45.40       63.71      7.32 o 
  -4   7  18        1.36        0.89      1.74 o 
  -3   7  18       16.91       17.22      2.92 o 
  -2   7  18       15.98       20.23      2.24 o 
  -1   7  18      547.88      545.62     12.84 o 
   0   7  18       75.98       70.94      4.40 o 
   1   7  18      527.40      488.96     10.39 o 
   2   7  18      116.42      100.16      7.20 o 
   3   7  18       14.12       18.71      2.59 o 
   4   7  18       66.95       84.56      7.22 o 
  -4   8  18       10.81       11.11      2.35 o 
  -3   8  18        8.89       15.37      2.38 o 
  -2   8  18       95.02       90.28      3.51 o 
  -1   8  18      100.60       97.57      3.80 o 
   0   8  18      142.94      153.05      5.22 o 
   1   8  18       12.66       12.75      2.97 o 
   2   8  18      132.98      120.32      3.98 o 
   3   8  18       97.70      108.99      5.39 o 
  -4   9  18        1.67        6.00      2.23 o 
  -3   9  18        1.26        0.92      1.53 o 
  -2   9  18        6.95        6.07      1.48 o 
  -1   9  18      173.15      155.97      4.68 o 
   0   9  18      148.27      132.70      4.84 o 
   1   9  18      304.51      295.11     20.86 o 
   2   9  18       25.52       30.42      2.58 o 
   3   9  18       25.68       31.24      2.82 o 
  -4  10  18       27.49       32.38      4.35 o 
  -3  10  18        0.38       -0.01      2.02 o 
  -2  10  18       18.53       17.42      1.98 o 
  -1  10  18       22.68       19.50      1.95 o 
   0  10  18       70.16       69.24      4.66 o 
   1  10  18        9.99        5.99      3.03 o 
   2  10  18       11.00       12.94      1.85 o 
   3  10  18        8.26       12.14      2.00 o 
  -3  11  18       42.61       36.82      3.33 o 
  -2  11  18        0.01        2.44      1.26 o 
  -1  11  18      230.61      218.25      6.54 o 
   0  11  18      159.80      128.61      6.41 o 
   1  11  18      246.39      213.91      8.91 o 
   2  11  18       16.71       17.03      2.36 o 
   3  11  18       66.82       72.79      4.28 o 
  -3  12  18        8.67        8.05      1.91 o 
  -2  12  18       24.88       30.01      2.49 o 
  -1  12  18       16.31       17.32      2.21 o 
   0  12  18       66.11       64.84      4.99 o 
   1  12  18       49.08       36.88      4.16 o 
   2  12  18        1.25        0.37      1.34 o 
   3  12  18        4.47        6.28      1.75 o 
  -3  13  18        0.15        0.44      1.88 o 
  -2  13  18      199.60      190.10      5.78 o 
  -1  13  18        0.01        0.91      1.17 o 
   0  13  18      211.19      156.27      7.44 o 
   1  13  18       35.82       36.94      4.20 o 
   2  13  18       59.32       72.47      4.97 o 
  -3  14  18        0.50        2.23      2.17 o 
  -2  14  18        3.19        3.23      1.36 o 
  -1  14  18        1.21        0.61      1.77 o 
   0  14  18       27.73       33.09      5.05 o 
   1  14  18       10.84        9.43      3.42 o 
   2  14  18        0.41        4.05      1.77 o 
  -2  15  18       10.41       16.32      2.02 o 
  -1  15  18        4.10        3.82      1.94 o 
   0  15  18      205.89      180.76      8.42 o 
   1  15  18        1.03        1.25      3.89 o 
   2  15  18       53.74       67.92      4.89 o 
  -2  16  18        1.08        0.10      2.47 o 
  -1  16  18       62.85       59.39      5.20 o 
   0  16  18       34.47       36.84      8.10 o 
   1  16  18        7.95       11.92      4.93 o 
  -1  17  18       32.38       33.81      4.19 o 
   0  17  18        8.15        4.86      2.32 o 
  -3   0  19      130.26      124.52      8.78 o 
  -1   0  19       15.44       20.06      3.68 o 
   1   0  19       24.66       21.00      2.66 o 
   3   0  19       51.54       48.26      4.24 o 
  -4   1  19        2.86        4.72      2.15 o 
  -3   1  19       30.65       38.77      4.93 o 
  -2   1  19       10.10        9.46      2.08 o 
  -1   1  19        3.95        2.66      1.59 o 
   0   1  19      113.05      114.96      3.60 o 
   1   1  19        0.02        1.11      0.95 o 
   2   1  19      156.57      153.56      5.63 o 
   3   1  19       89.18       73.88      4.24 o 
   4   1  19       14.49       21.71      3.79 o 
  -4   2  19        8.91       11.21      2.66 o 
  -3   2  19       34.36       31.70     11.47 o 
  -2   2  19      323.06      313.38     11.47 o 
  -1   2  19       12.18       10.45      2.88 o 
   0   2  19      210.77      227.45      5.66 o 
   1   2  19      197.55      190.46      5.22 o 
   2   2  19      217.79      192.73      8.67 o 
   3   2  19        1.99        3.06      1.51 o 
   4   2  19       19.49       22.85      4.34 o 
  -4   3  19        8.10       14.29      2.79 o 
  -3   3  19       11.29       20.04      3.10 o 
  -2   3  19      113.93      103.50      5.37 o 
  -1   3  19        5.47        3.38      1.28 o 
   0   3  19        0.10        1.32      0.93 o 
   1   3  19     1592.64     1491.46     27.07 o 
   2   3  19      553.52      503.92     10.94 o 
   3   3  19       40.66       50.80      3.87 o 
   4   3  19        2.09        7.95      2.64 o 
  -4   4  19        8.78        7.88      2.47 o 
  -3   4  19       61.45       69.72      5.22 o 
  -2   4  19        1.43        5.04      1.92 o 
  -1   4  19        4.27        5.94      1.49 o 
   0   4  19        0.48       -0.41      0.82 o 
   1   4  19      165.64      144.67      4.96 o 
   2   4  19       35.03       29.57      2.89 o 
   3   4  19        8.79       13.50      2.15 o 
   4   4  19       21.01       33.55      4.55 o 
  -4   5  19       54.75       63.64      9.77 o 
  -3   5  19       18.06       14.54      2.79 o 
  -2   5  19      177.18      181.18      7.51 o 
  -1   5  19        9.85       10.63      1.67 o 
   0   5  19       40.23       37.76      2.71 o 
   1   5  19      217.64      196.01      8.03 o 
   2   5  19        8.59       10.77      1.96 o 
   3   5  19        4.59       11.25      2.17 o 
   4   5  19      152.72      169.52      9.14 o 
  -4   6  19       44.46       44.25      4.60 o 
  -3   6  19        5.69        6.27      2.19 o 
  -2   6  19      597.36      559.02     16.74 o 
  -1   6  19       65.71       70.09      3.52 o 
   0   6  19       13.99       12.50      3.21 o 
   1   6  19       58.37       71.19      3.16 o 
   2   6  19      109.38       87.38      4.44 o 
   3   6  19       23.45       25.80      3.42 o 
  -4   7  19       93.13       87.73      6.02 o 
  -3   7  19        3.15        6.22      2.26 o 
  -2   7  19       82.09       88.31      5.03 o 
  -1   7  19       45.46       50.69      2.71 o 
   0   7  19        0.00        0.62      0.98 o 
   1   7  19       95.11       74.32      3.88 o 
   2   7  19        1.24        1.34      2.41 o 
   3   7  19        2.49        5.36      1.81 o 
  -4   8  19        1.97        6.56      3.25 o 
  -3   8  19        1.79        4.54      1.78 o 
  -2   8  19      302.76      278.68     13.45 o 
  -1   8  19        1.51        2.99      1.17 o 
   0   8  19       49.72       49.24      3.14 o 
   1   8  19        7.37        9.25      1.53 o 
   2   8  19        6.36        8.70      1.51 o 
   3   8  19       26.18       31.32      3.31 o 
  -4   9  19        1.91        4.31      1.88 o 
  -3   9  19        4.43        4.70      2.28 o 
  -2   9  19        0.62        1.19      1.19 o 
  -1   9  19      343.35      309.73      7.91 o 
   0   9  19       73.53       63.77      4.25 o 
   1   9  19       85.07       80.28      3.40 o 
   2   9  19       63.10       68.97      3.74 o 
   3   9  19       29.84       37.85      3.22 o 
  -4  10  19        0.18        3.28      2.33 o 
  -3  10  19        6.18       12.63      2.20 o 
  -2  10  19       58.50       53.65      3.11 o 
  -1  10  19      453.95      467.15     10.28 o 
   0  10  19       32.51       26.36      3.11 o 
   1  10  19        0.07       -0.28      1.04 o 
   2  10  19       39.90       41.42      3.07 o 
   3  10  19       21.78       28.35      2.89 o 
  -3  11  19        6.96        9.52      2.06 o 
  -2  11  19        4.33        1.99      2.07 o 
  -1  11  19       18.60       19.82      3.21 o 
   0  11  19        6.70        6.42      2.22 o 
   1  11  19       82.61       82.51      4.35 o 
   2  11  19       46.67       41.43      3.05 o 
   3  11  19       76.58       93.44      4.86 o 
  -3  12  19       20.64       24.48      2.83 o 
  -2  12  19       33.34       41.93      2.93 o 
  -1  12  19       28.40       28.96      4.56 o 
   0  12  19      180.99      177.96      7.98 o 
   1  12  19       89.07       88.53      6.06 o 
   2  12  19       31.77       39.31      4.61 o 
  -3  13  19       10.83       12.09      3.89 o 
  -2  13  19       23.55       24.17      2.33 o 
  -1  13  19       75.46       64.31      7.67 o 
   0  13  19      194.71      190.65     12.58 o 
   1  13  19        2.63        6.80      2.25 o 
   2  13  19        0.01       -0.73      1.47 o 
  -2  14  19        1.00        4.41      1.64 o 
  -1  14  19       95.93       79.07      6.44 o 
   0  14  19       80.62       98.21      6.24 o 
   1  14  19       13.30       19.17      3.30 o 
   2  14  19        5.02        8.99      2.02 o 
  -2  15  19       27.08       28.81      4.20 o 
  -1  15  19       26.01       31.21      3.90 o 
   0  15  19      145.08      131.78      7.04 o 
   1  15  19        0.09        5.85      2.69 o 
  -1  16  19       15.49       12.64      2.82 o 
   0  16  19       23.56       24.35      3.50 o 
   1  16  19       22.91       28.95      4.10 o 
  -4   0  20       35.01       22.19      4.63 o 
  -2   0  20        1.15        5.33      2.69 o 
   0   0  20       18.74       26.64      2.86 o 
   2   0  20        1.45        3.54      2.24 o 
   4   0  20        0.49        3.16      3.45 o 
  -4   1  20        0.17        0.89      2.43 o 
  -3   1  20        4.09        4.30      2.62 o 
  -2   1  20       51.89       40.97      3.85 o 
  -1   1  20      139.17      142.70      6.26 o 
   0   1  20      186.11      196.72      6.50 o 
   1   1  20       12.51        9.87      1.46 o 
   2   1  20       14.00       18.30      1.90 o 
   3   1  20       59.58       60.67      4.13 o 
   4   1  20        0.31        1.99      3.23 o 
  -4   2  20        1.46        2.90      1.94 o 
  -3   2  20      110.05      110.33      5.96 o 
  -2   2  20       49.22       49.30      4.15 o 
  -1   2  20        4.35        5.93      1.85 o 
   0   2  20      100.91      102.54      3.47 o 
   1   2  20       23.80       33.89      2.32 o 
   2   2  20        9.96        7.80      1.41 o 
   3   2  20        2.50        2.47      1.54 o 
   4   2  20        1.32        2.97      2.10 o 
  -4   3  20        0.11        1.78      3.82 o 
  -3   3  20        4.68        8.74      2.47 o 
  -2   3  20       25.54       25.75      3.37 o 
  -1   3  20       32.42       32.37      3.34 o 
   0   3  20       87.55       94.67      3.97 o 
   1   3  20       76.09       72.18      3.20 o 
   2   3  20       38.14       32.38      2.38 o 
   3   3  20        3.71        4.60      1.62 o 
   4   3  20       24.01       26.62      4.16 o 
  -4   4  20        0.00        0.90      2.83 o 
  -3   4  20       23.72       23.47      3.45 o 
  -2   4  20       12.11       12.63      2.45 o 
  -1   4  20        2.30        2.76      1.29 o 
   0   4  20      296.21      336.56      8.98 o 
   1   4  20       29.70       25.24      2.75 o 
   2   4  20        5.77        8.62      1.77 o 
   3   4  20       10.50       10.43      2.10 o 
  -4   5  20        0.87        0.42      1.97 o 
  -3   5  20       38.33       35.17      4.02 o 
  -2   5  20       23.97       25.10      3.34 o 
  -1   5  20       35.41       32.22      3.03 o 
   0   5  20        2.70        4.11      1.38 o 
   1   5  20     1580.28     1559.72     31.81 o 
   2   5  20       31.74       27.68      2.85 o 
   3   5  20       18.83       25.84      3.22 o 
  -4   6  20       13.78       11.66      2.87 o 
  -3   6  20       15.16       17.60      4.18 o 
  -2   6  20      271.11      240.24      9.46 o 
  -1   6  20        3.75        3.53      1.34 o 
   0   6  20      107.62      101.76      4.24 o 
   1   6  20       67.43       65.85      3.13 o 
   2   6  20       26.55       24.98      2.79 o 
   3   6  20       23.51       22.62      2.90 o 
  -4   7  20        6.95        8.87      2.17 o 
  -3   7  20       78.95       88.49      8.14 o 
  -2   7  20      106.61      109.73      8.90 o 
  -1   7  20        3.00        5.49      1.30 o 
   0   7  20      242.95      247.63      7.34 o 
   1   7  20      177.32      153.98      5.74 o 
   2   7  20       56.76       55.17      3.94 o 
   3   7  20       10.42        9.84      2.21 o 
  -4   8  20       91.13       97.11      7.01 o 
  -3   8  20        0.98        2.76      1.60 o 
  -2   8  20       22.78       26.50      2.72 o 
  -1   8  20      303.68      302.23     16.70 o 
   0   8  20       77.69       73.72      4.97 o 
   1   8  20      338.89      326.21      7.95 o 
   2   8  20        2.79        3.05      1.18 o 
   3   8  20       24.89       39.56      3.76 o 
  -3   9  20       20.09       23.09      2.74 o 
  -2   9  20        9.00       15.84      2.29 o 
  -1   9  20       35.82       37.91      3.03 o 
   0   9  20       39.02       37.87      6.26 o 
   1   9  20        0.22        1.40      1.13 o 
   2   9  20        5.64        8.34      1.65 o 
   3   9  20        8.28       17.50      2.35 o 
  -3  10  20       10.94       13.14      2.34 o 
  -2  10  20       36.76       38.12      3.24 o 
  -1  10  20       60.25       59.18      3.73 o 
   0  10  20        0.95        2.07      1.67 o 
   1  10  20        0.10       -1.16      2.55 o 
   2  10  20       88.36       86.51      4.18 o 
   3  10  20        6.03       11.20      1.99 o 
  -3  11  20        0.64        2.47      1.57 o 
  -2  11  20        0.77        2.36      1.31 o 
  -1  11  20      119.63      114.06      4.82 o 
   0  11  20       75.85       74.89      5.35 o 
   1  11  20       15.90       15.79      2.92 o 
   2  11  20       27.82       34.28      2.82 o 
  -3  12  20        0.40        3.17      1.60 o 
  -2  12  20       56.16       62.95      3.54 o 
  -1  12  20       19.82       24.00      2.70 o 
   0  12  20       15.44       20.89      7.69 o 
   1  12  20       59.99       54.81      5.05 o 
   2  12  20        1.09        1.25      1.55 o 
  -2  13  20        3.54        6.81      2.47 o 
  -1  13  20       25.59       28.04      3.69 o 
   0  13  20       10.62        9.40      2.47 o 
   1  13  20       17.37       17.71      3.11 o 
   2  13  20        3.95        6.16      2.56 o 
  -2  14  20        0.85        2.87      1.66 o 
  -1  14  20        0.45        4.76      2.05 o 
   0  14  20       68.82       60.25      5.31 o 
   1  14  20       44.68       52.30      5.15 o 
  -2  15  20       13.62       20.64      2.53 o 
  -1  15  20        0.23        2.99      1.91 o 
   0  15  20        1.10        0.42      2.05 o 
   1  15  20        9.99       16.60      3.63 o 
  -1  16  20       62.16       59.27      5.42 o 
   0  16  20       13.15       12.06      2.85 o 
  -3   0  21      154.04      138.92      9.72 o 
  -1   0  21       71.33       61.69      6.18 o 
   1   0  21        1.84        0.53      1.36 o 
   3   0  21      156.24      185.46     12.84 o 
  -4   1  21        4.59        5.00      2.32 o 
  -3   1  21      102.23       97.24      5.64 o 
  -2   1  21        0.35        0.43      1.58 o 
  -1   1  21      283.36      275.02      9.69 o 
   0   1  21     1556.66     1557.67     72.98 o 
   1   1  21        0.74        1.93      1.11 o 
   2   1  21       35.88       35.08      3.42 o 
   3   1  21       78.01      102.33      5.21 o 
  -4   2  21        9.77        8.10      2.90 o 
  -3   2  21      171.75      147.49     14.70 o 
  -2   2  21       11.43       15.47      2.70 o 
  -1   2  21       43.37       46.39      3.90 o 
   0   2  21      193.88      222.31      6.73 o 
   1   2  21      689.16      605.08     12.55 o 
   2   2  21       72.71       69.54      3.32 o 
   3   2  21      108.87      120.23      5.55 o 
  -4   3  21       11.86       17.12      3.20 o 
  -3   3  21        4.89        2.54      1.98 o 
  -2   3  21      153.51      130.56      9.13 o 
  -1   3  21       13.27       14.36      2.57 o 
   0   3  21      144.28      152.51      5.34 o 
   1   3  21        3.51        2.71      1.24 o 
   2   3  21       14.17       15.30      2.16 o 
   3   3  21       11.41       16.21      2.85 o 
  -4   4  21        1.82        4.72      3.68 o 
  -3   4  21        5.00        7.69      2.36 o 
  -2   4  21      449.92      454.47     14.39 o 
  -1   4  21       30.73       30.89      3.45 o 
   0   4  21      763.80      786.47     26.41 o 
   1   4  21        0.14       -0.43      0.86 o 
   2   4  21        2.17        6.98      1.73 o 
   3   4  21       23.00       23.51      2.89 o 
  -4   5  21        0.14        2.86      2.20 o 
  -3   5  21       18.56       25.67      6.04 o 
  -2   5  21      345.41      358.22     12.12 o 
  -1   5  21       46.94       46.82      4.02 o 
   0   5  21      245.40      237.07     11.34 o 
   1   5  21        2.36        0.69      1.69 o 
   2   5  21       35.89       29.61      3.13 o 
   3   5  21        0.87        1.31      2.39 o 
  -4   6  21       17.23       19.67      4.25 o 
  -3   6  21       42.41       42.37      4.40 o 
  -2   6  21       25.98       30.66      3.61 o 
  -1   6  21        9.71       11.17      2.25 o 
   0   6  21      511.87      499.69     12.41 o 
   1   6  21      217.28      179.02      5.27 o 
   2   6  21        6.13        4.78      1.79 o 
   3   6  21        2.43        5.74      1.89 o 
  -4   7  21       23.55       36.27      3.66 o 
  -3   7  21       13.78       18.73      3.10 o 
  -2   7  21       24.49       21.23      3.42 o 
  -1   7  21       15.67       15.95      1.80 o 
   0   7  21      266.60      273.08      8.00 o 
   1   7  21      135.25      129.52     12.07 o 
   2   7  21       21.53       26.12      2.93 o 
   3   7  21        1.36        1.87      1.75 o 
  -3   8  21       15.19       16.62      2.51 o 
  -2   8  21      149.71      140.58      5.55 o 
  -1   8  21       19.86       23.66      2.50 o 
   0   8  21        5.41       10.10      2.32 o 
   1   8  21       63.54       62.84      3.31 o 
   2   8  21        1.42        3.45      1.95 o 
   3   8  21       11.98       20.39      2.85 o 
  -3   9  21        9.22       19.89      3.60 o 
  -2   9  21        4.16        5.91      1.80 o 
  -1   9  21       13.00       16.25      2.14 o 
   0   9  21      150.95      135.01      5.11 o 
   1   9  21       23.39       32.56      3.80 o 
   2   9  21        4.75       11.58      1.87 o 
   3   9  21      113.08      117.80      5.87 o 
  -3  10  21        9.53        7.60      2.30 o 
  -2  10  21       10.90       14.12      2.24 o 
  -1  10  21       16.84       18.49      2.34 o 
   0  10  21       13.72       18.10      2.93 o 
   1  10  21       15.64       14.66      2.88 o 
   2  10  21        1.20        5.24      1.60 o 
  -3  11  21        4.70        7.84      2.25 o 
  -2  11  21       21.73       22.73      2.84 o 
  -1  11  21       10.80       12.65      2.08 o 
   0  11  21       16.90       17.69      4.74 o 
   1  11  21       28.91       31.52      4.25 o 
   2  11  21        9.71       15.73      2.14 o 
  -3  12  21       20.69       26.97      2.96 o 
  -2  12  21       30.99       36.41      3.25 o 
  -1  12  21        0.31        4.38      1.54 o 
   0  12  21      100.61       86.29      9.82 o 
   1  12  21        2.04        5.66      2.10 o 
   2  12  21       46.21       58.37      4.44 o 
  -2  13  21       15.63       21.28      3.12 o 
  -1  13  21      355.85      326.01     21.43 o 
   0  13  21        7.48        9.43      2.59 o 
   1  13  21        0.80        1.72      2.00 o 
   2  13  21       52.44       66.96      6.84 o 
  -2  14  21       45.89       53.00      5.66 o 
  -1  14  21       16.20       14.56      2.87 o 
   0  14  21       43.74       46.70      4.79 o 
   1  14  21       20.56       32.34      4.17 o 
  -1  15  21       19.19       13.24      2.87 o 
   0  15  21        9.84       14.76      3.02 o 
  -4   0  22       42.01       54.28      7.27 o 
  -2   0  22      170.78      172.90     10.72 o 
   0   0  22      107.82       94.31      7.32 o 
   2   0  22        0.01        0.46      1.52 o 
  -4   1  22        1.02        3.35      2.28 o 
  -3   1  22        0.41        2.28      1.94 o 
  -2   1  22        5.33       11.58      2.55 o 
  -1   1  22      179.04      182.06      7.51 o 
   0   1  22      259.37      237.52      7.14 o 
   1   1  22       31.58       27.08      3.17 o 
   2   1  22       80.11       66.52      3.44 o 
   3   1  22        5.73        6.92      2.50 o 
  -4   2  22       23.48       28.22      8.40 o 
  -3   2  22        5.18        7.33      2.32 o 
  -2   2  22       29.45       24.73      3.34 o 
  -1   2  22       13.17       16.62      2.62 o 
   0   2  22      540.36      533.08     13.00 o 
   1   2  22        2.00        4.62      1.27 o 
   2   2  22       63.09       64.58      6.97 o 
   3   2  22       15.84       20.33      2.73 o 
  -4   3  22        4.01        8.12      2.65 o 
  -3   3  22        1.45        3.77      1.98 o 
  -2   3  22        3.82        0.62      1.77 o 
  -1   3  22       31.05       30.00      4.11 o 
   0   3  22      157.07      155.25      5.50 o 
   1   3  22       38.25       31.60      2.60 o 
   2   3  22       36.81       37.56      3.28 o 
   3   3  22      159.62      190.70      8.21 o 
  -4   4  22       17.21       14.66      3.08 o 
  -3   4  22      203.33      189.63      8.38 o 
  -2   4  22        0.10        0.83      3.45 o 
  -1   4  22      124.96      126.80      6.09 o 
   0   4  22      446.64      447.03     11.42 o 
   1   4  22      585.02      528.49     13.39 o 
   2   4  22       75.30       84.09      4.74 o 
   3   4  22       93.15      116.17      5.54 o 
  -4   5  22        0.83        3.00      2.38 o 
  -3   5  22       91.84       87.14      5.99 o 
  -2   5  22      218.14      213.19      8.63 o 
  -1   5  22       27.88       30.49      5.52 o 
   0   5  22      326.97      310.71      8.78 o 
   1   5  22       69.89       71.46      3.36 o 
   2   5  22       35.68       44.75      3.66 o 
   3   5  22      145.22      159.04      6.62 o 
  -3   6  22       11.47        6.58      5.88 o 
  -2   6  22       10.21       10.56      2.61 o 
  -1   6  22       53.99       56.59      8.87 o 
   0   6  22        2.02        2.37      2.09 o 
   1   6  22       13.64        7.84      2.22 o 
   2   6  22       12.71       12.66      2.10 o 
   3   6  22        3.59        3.29      1.75 o 
  -3   7  22       19.42       21.67      3.89 o 
  -2   7  22       54.56       58.55      4.79 o 
  -1   7  22       41.19       39.41      3.92 o 
   0   7  22       95.59      109.42      6.15 o 
   1   7  22       79.72       78.00      5.56 o 
   2   7  22       42.82       45.39      3.78 o 
   3   7  22       47.62       49.39      5.14 o 
  -3   8  22       24.91       25.99      4.31 o 
  -2   8  22      145.43      145.19      5.80 o 
  -1   8  22       39.45       38.66      3.11 o 
   0   8  22       18.14       28.87      3.45 o 
   1   8  22        3.12        3.85      1.99 o 
   2   8  22        2.20        2.78      1.38 o 
   3   8  22        5.10       13.57      1.96 o 
  -3   9  22        0.49        2.74      1.70 o 
  -2   9  22       80.34       86.09      4.54 o 
  -1   9  22       90.22       87.37      4.30 o 
   0   9  22        1.27        5.15      1.99 o 
   1   9  22       19.01       20.68      5.36 o 
   2   9  22       20.39       26.86      2.96 o 
  -3  10  22        2.08        4.81      1.84 o 
  -2  10  22       18.61       16.06      2.36 o 
  -1  10  22       14.34       16.72      4.15 o 
   0  10  22      210.12      216.54      9.14 o 
   1  10  22        1.50        3.53      2.10 o 
   2  10  22        1.70        3.13      1.39 o 
  -3  11  22        4.67        6.38      1.93 o 
  -2  11  22        0.00       -1.07      4.01 o 
  -1  11  22      242.70      227.19      7.42 o 
   0  11  22        9.96       13.64      2.62 o 
   1  11  22        9.69       10.87      3.85 o 
   2  11  22      136.19      158.81      5.62 o 
  -2  12  22       48.16       52.79      7.93 o 
  -1  12  22       11.71       13.89      3.54 o 
   0  12  22        7.74       10.84      2.62 o 
   1  12  22       25.73       31.71      3.98 o 
   2  12  22        0.62        5.03      2.47 o 
  -2  13  22       26.46       25.57      7.69 o 
  -1  13  22        0.01        5.10      2.10 o 
   0  13  22       38.87       37.30      4.39 o 
   1  13  22        3.57        5.47      2.29 o 
  -1  14  22       49.78       52.98      5.07 o 
   0  14  22       37.98       38.39      5.26 o 
  -3   0  23        1.67        4.15      2.88 o 
  -1   0  23       95.08       93.79      7.51 o 
   1   0  23       73.55       82.84      9.44 o 
   3   0  23        8.39       15.72      4.39 o 
  -4   1  23       15.75       26.93      3.90 o 
  -3   1  23       45.18       46.97      4.54 o 
  -2   1  23      121.49      125.85      6.48 o 
  -1   1  23       59.03       69.64      4.90 o 
   0   1  23      121.82      107.90      5.62 o 
   1   1  23       94.10       86.01      3.54 o 
   2   1  23      100.01       86.59      3.73 o 
   3   1  23        1.39        2.81      2.12 o 
  -4   2  23       41.56       37.44      4.50 o 
  -3   2  23        0.06        3.26      1.97 o 
  -2   2  23       25.11       20.64      3.19 o 
  -1   2  23       30.42       33.06      5.07 o 
   0   2  23      144.71      138.00      6.42 o 
   1   2  23       28.86       39.18      2.67 o 
   2   2  23        0.41        3.50      2.12 o 
   3   2  23        2.47        3.95      1.86 o 
  -4   3  23        5.45        8.39      2.69 o 
  -3   3  23       53.44       56.76      6.37 o 
  -2   3  23        0.03        0.79      1.73 o 
  -1   3  23      191.10      196.17     14.23 o 
   0   3  23      351.66      362.88      9.82 o 
   1   3  23      129.47      122.39      4.27 o 
   2   3  23       13.93       14.40      2.26 o 
   3   3  23       37.08       38.06      3.60 o 
  -3   4  23       26.48       29.49      7.58 o 
  -2   4  23        2.82        2.80      2.09 o 
  -1   4  23       28.91       34.80      3.67 o 
   0   4  23      104.41      104.23      4.46 o 
   1   4  23        0.61        2.22      1.38 o 
   2   4  23       28.69       32.62      3.38 o 
   3   4  23       10.63       12.69      2.29 o 
  -3   5  23      109.52      104.54      6.39 o 
  -2   5  23       55.62       52.61      4.69 o 
  -1   5  23       19.12       22.86      3.13 o 
   0   5  23      353.75      340.14     10.14 o 
   1   5  23       72.92       66.46      3.78 o 
   2   5  23       12.96       20.54      2.62 o 
   3   5  23       16.74       32.50      3.40 o 
  -3   6  23        2.63        6.50      2.38 o 
  -2   6  23       68.61       62.93      5.78 o 
  -1   6  23       27.09       22.93      3.24 o 
   0   6  23        0.10        2.17      1.47 o 
   1   6  23       44.17       34.58      3.95 o 
   2   6  23        0.06        1.77      1.44 o 
   3   6  23       28.68       33.81      3.54 o 
  -3   7  23       16.19       23.32      3.57 o 
  -2   7  23      208.14      190.22      8.26 o 
  -1   7  23        2.86        3.12      1.88 o 
   0   7  23      340.00      322.21      9.18 o 
   1   7  23       31.42       28.34      3.62 o 
   2   7  23        5.26        7.71      2.75 o 
  -3   8  23        9.34        8.18      2.06 o 
  -2   8  23        6.17        8.58      1.92 o 
  -1   8  23       25.80       22.69      3.09 o 
   0   8  23      248.46      244.57      9.71 o 
   1   8  23        0.50       -0.05      1.71 o 
   2   8  23        6.28        9.05      1.74 o 
  -3   9  23       14.49       13.85      2.43 o 
  -2   9  23        2.39        4.40      1.62 o 
  -1   9  23       68.87       74.10      5.20 o 
   0   9  23        1.19        3.48      1.93 o 
   1   9  23        2.14        4.45      3.54 o 
   2   9  23       34.65       44.38      3.32 o 
  -2  10  23        0.07        1.43      1.94 o 
  -1  10  23        1.21        3.51      1.53 o 
   0  10  23       71.90       61.23      5.09 o 
   1  10  23       32.00       35.83      4.23 o 
   2  10  23        0.94        1.08      1.96 o 
  -2  11  23        1.67        1.94      2.10 o 
  -1  11  23        2.60        3.63      1.57 o 
   0  11  23       56.80       58.13      5.07 o 
   1  11  23        3.29        2.75      2.05 o 
  -2  12  23        4.56       12.13      2.90 o 
  -1  12  23        3.52        9.08      2.45 o 
   0  12  23       19.37       22.97      4.22 o 
   1  12  23        7.11       12.36      6.18 o 
  -1  13  23        8.18        5.59      2.36 o 
   0  13  23       12.14       15.40      3.80 o 
   1  13  23        9.30       10.34      3.97 o 
  -2   0  24       73.52       92.61      8.45 o 
   0   0  24      246.94      224.45     12.51 o 
   2   0  24       78.31      110.12      9.23 o 
  -3   1  24        3.63        5.38      2.15 o 
  -2   1  24       36.77       42.76      5.74 o 
  -1   1  24      539.21      548.94     16.81 o 
   0   1  24       12.28        6.29      2.25 o 
   1   1  24        0.05        2.31      1.18 o 
   2   1  24       28.30       28.68      3.43 o 
   3   1  24        6.71        8.84      2.64 o 
  -3   2  24        1.01        4.36      2.09 o 
  -2   2  24       44.62       47.64      4.52 o 
  -1   2  24       47.74       48.31      4.35 o 
   0   2  24       60.33       67.58      4.85 o 
   1   2  24       35.65       44.43      3.30 o 
   2   2  24       30.79       30.97      3.08 o 
   3   2  24        0.04        2.00      2.12 o 
  -3   3  24       42.31       48.53      4.87 o 
  -2   3  24        0.05       -0.82      1.63 o 
  -1   3  24        7.62       11.35      2.45 o 
   0   3  24      243.04      224.05     10.69 o 
   1   3  24        8.63       15.11      2.32 o 
   2   3  24        0.64        0.94      1.45 o 
   3   3  24        3.88        4.61      1.83 o 
  -3   4  24      118.41      123.90      6.76 o 
  -2   4  24       51.83       48.03      4.61 o 
  -1   4  24        5.65        8.45      2.35 o 
   0   4  24       51.71       67.32      5.05 o 
   1   4  24        2.74        5.09      2.30 o 
   2   4  24       10.33       13.22      2.22 o 
  -3   5  24        0.13        0.98      1.91 o 
  -2   5  24        0.29        4.48      2.10 o 
  -1   5  24       35.08       45.34      4.31 o 
   0   5  24       21.87       24.38      2.64 o 
   1   5  24        9.32        8.77      2.38 o 
   2   5  24        0.49        2.13      1.80 o 
  -3   6  24        3.39        5.03      2.35 o 
  -2   6  24        0.94       -0.32      2.93 o 
  -1   6  24      146.93      156.05      7.25 o 
   0   6  24      109.38      108.53      4.75 o 
   1   6  24        7.15        7.38      2.28 o 
   2   6  24        6.58        3.03      1.67 o 
  -3   7  24        4.19        6.58      2.97 o 
  -2   7  24        1.18        4.98      2.15 o 
  -1   7  24       31.62       33.81      3.82 o 
   0   7  24      137.73      131.40      5.36 o 
   1   7  24        8.19       12.54      4.93 o 
   2   7  24       14.18       19.54      3.36 o 
  -3   8  24       44.24       35.20      3.55 o 
  -2   8  24      104.15      108.38      6.14 o 
  -1   8  24       54.19       56.64      4.69 o 
   0   8  24      282.04      269.73     10.45 o 
   1   8  24      151.22      156.63      7.70 o 
   2   8  24       31.53       41.00      7.69 o 
  -2   9  24       67.35       62.32      5.22 o 
  -1   9  24       29.14       45.77      4.38 o 
   0   9  24       48.47       53.26      4.83 o 
   1   9  24       22.54       24.02      3.55 o 
   2   9  24       11.27       15.72      3.20 o 
  -2  10  24        1.88        7.61      2.15 o 
  -1  10  24        7.86       14.42      2.62 o 
   0  10  24        0.73        3.13      1.97 o 
   1  10  24       10.22       12.09      2.76 o 
  -2  11  24       61.33       60.36      7.39 o 
  -1  11  24       54.92       56.83      7.17 o 
   0  11  24       38.02       41.28      4.46 o 
   1  11  24        1.81        4.75      2.12 o 
  -1  12  24       14.43       14.68      4.39 o 
   0  12  24       43.25       53.60      6.35 o 
  -3   0  25        1.56        3.54      2.78 o 
  -1   0  25       16.83       16.62      4.30 o 
   1   0  25       10.75        8.12      2.93 o 
  -3   1  25        0.12        3.31      2.18 o 
  -2   1  25      104.66      102.69      5.97 o 
  -1   1  25       97.42      102.67      5.77 o 
   0   1  25       30.36       28.54      3.60 o 
   1   1  25        3.32        4.83      1.56 o 
   2   1  25      107.11      111.04      5.17 o 
  -3   2  25       92.23       97.34      6.80 o 
  -2   2  25       14.98       17.01      3.10 o 
  -1   2  25       25.38       32.38      3.79 o 
   0   2  25        6.86       11.46      2.54 o 
   1   2  25        1.49        4.48      1.53 o 
   2   2  25       24.66       33.53      3.33 o 
  -3   3  25       49.90       56.03      5.24 o 
  -2   3  25        0.04        3.85      2.08 o 
  -1   3  25      424.55      412.97     14.28 o 
   0   3  25       48.79       56.62      4.64 o 
   1   3  25       17.95       14.17      3.66 o 
   2   3  25        3.99       10.08      2.23 o 
  -3   4  25        9.46       14.57      2.89 o 
  -2   4  25        3.96        2.76      2.02 o 
  -1   4  25       12.62       16.01      3.56 o 
   0   4  25      156.38      146.62     14.35 o 
   1   4  25        1.23        6.63      1.67 o 
   2   4  25       30.83       36.86      3.51 o 
  -3   5  25        1.69        3.41      2.23 o 
  -2   5  25       37.01       40.82      5.31 o 
  -1   5  25      105.53      103.15      5.79 o 
   0   5  25       57.46       72.94      6.80 o 
   1   5  25        9.70       14.20      2.72 o 
   2   5  25        1.69        6.91      1.81 o 
  -3   6  25      160.13      156.77      9.56 o 
  -2   6  25       24.07       26.06      3.64 o 
  -1   6  25       38.21       37.11      3.99 o 
   0   6  25       88.62       91.74      5.28 o 
   1   6  25        7.89        3.77      2.24 o 
   2   6  25       28.85       25.00      6.80 o 
  -2   7  25       10.79       15.34      3.04 o 
  -1   7  25      161.83      152.00      7.26 o 
   0   7  25        7.60       12.49      2.53 o 
   1   7  25        6.29        8.02      2.30 o 
   2   7  25        9.46       10.80      2.76 o 
  -2   8  25        0.95        2.75      2.14 o 
  -1   8  25        8.69       10.99      2.56 o 
   0   8  25       43.36       44.66      4.54 o 
   1   8  25        1.36       -0.04      1.85 o 
  -2   9  25      116.48      108.23      6.26 o 
  -1   9  25       52.19       69.01     11.40 o 
   0   9  25       49.44       38.79      4.20 o 
   1   9  25       20.35       36.95      4.30 o 
  -2  10  25       15.00        8.96      3.04 o 
  -1  10  25        2.46        3.91      2.10 o 
   0  10  25       22.67       27.60      3.75 o 
   1  10  25        0.19        0.94      2.02 o 
  -1  11  25       98.26       94.26      9.16 o 
   0  11  25       13.09       13.00      3.19 o 
  -2   0  26        7.20        5.43      3.12 o 
   0   0  26       91.62       90.39      8.21 o 
   2   0  26      248.49      317.88     11.97 o 
  -3   1  26        0.18        0.67      2.10 o 
  -2   1  26        6.35        8.34      4.15 o 
  -1   1  26      327.67      322.39     11.68 o 
   0   1  26       78.15       76.39      5.44 o 
   1   1  26      145.71      131.52      9.79 o 
   2   1  26       74.04       87.45      5.03 o 
  -3   2  26       23.42       29.49      4.01 o 
  -2   2  26       47.46       42.65      4.49 o 
  -1   2  26        1.65        1.62      4.27 o 
   0   2  26      115.98      115.62     12.67 o 
   1   2  26       14.46       18.43      2.88 o 
   2   2  26       73.04       76.31      4.77 o 
  -3   3  26        0.63        3.28      2.08 o 
  -2   3  26       52.41       69.08      5.49 o 
  -1   3  26        8.33        6.00      2.25 o 
   0   3  26       20.39       21.94      3.20 o 
   1   3  26      120.88      115.50      5.00 o 
   2   3  26       30.69       26.79      3.05 o 
  -3   4  26      148.07      136.04      7.34 o 
  -2   4  26        4.58        4.57      2.21 o 
  -1   4  26        0.81        0.61      1.77 o 
   0   4  26       13.66       23.20      3.27 o 
   1   4  26       10.84       16.32      2.82 o 
   2   4  26        0.00        6.91      2.23 o 
  -2   5  26        0.92        4.25      2.26 o 
  -1   5  26       49.20       52.61      4.82 o 
   0   5  26       21.07       26.37      3.47 o 
   1   5  26       37.56       33.85      4.04 o 
   2   5  26        6.12        7.12      2.38 o 
  -2   6  26        3.85        4.89      4.11 o 
  -1   6  26        2.26        4.12      2.11 o 
   0   6  26       83.91       95.68      9.58 o 
   1   6  26       12.74       13.97      2.95 o 
  -2   7  26       22.36       22.17      3.60 o 
  -1   7  26        0.22        1.52      1.85 o 
   0   7  26        0.26        1.64      3.40 o 
   1   7  26       32.23       29.72      6.66 o 
  -2   8  26        9.59       17.32      3.12 o 
  -1   8  26       79.63       83.59      8.59 o 
   0   8  26        4.74        0.76      2.60 o 
   1   8  26        1.88        4.04      2.93 o 
  -1   9  26        0.74        2.20      2.34 o 
   0   9  26        3.68        4.77      2.97 o 
   1   9  26       51.86       69.89      5.96 o 
  -1  10  26       81.26       71.09      8.26 o 
   0  10  26       12.32       14.18      3.01 o 
  -1   0  27        4.94        6.75      3.45 o 
   1   0  27        1.98       -0.28      2.27 o 
  -2   1  27       65.82       68.24      8.90 o 
  -1   1  27      364.78      374.23     13.12 o 
   0   1  27       15.47       20.14      3.20 o 
   1   1  27        0.25        2.30      3.71 o 
   2   1  27        1.58        5.95      2.88 o 
  -2   2  27       11.41       21.81      3.54 o 
  -1   2  27        2.13        3.72      2.45 o 
   0   2  27        1.30        2.03      2.50 o 
   1   2  27        2.84        3.86      2.10 o 
  -2   3  27        7.43        6.08      2.32 o 
  -1   3  27       62.11       75.18     11.47 o 
   0   3  27       23.47       24.15      3.40 o 
   1   3  27       12.13       15.82      2.80 o 
  -2   4  27        4.11        8.79      6.02 o 
  -1   4  27       75.62       91.81      5.88 o 
   0   4  27        7.27       12.30      2.62 o 
   1   4  27       12.44       21.95      4.72 o 
  -2   5  27       48.15       57.93      7.88 o 
  -1   5  27        0.11        0.08      2.29 o 
   0   5  27        8.29       11.26      5.85 o 
   1   5  27        2.90        3.78      2.74 o 
  -2   6  27       13.32       13.07      3.75 o 
  -1   6  27       37.98       38.15      4.28 o 
   0   6  27       26.77       38.27      5.10 o 
   1   6  27       27.14       33.54      5.31 o 
  -1   7  27        2.35        6.04      2.22 o 
   0   7  27        0.18        0.90      2.78 o 
   1   7  27       12.84       18.55      3.89 o 
  -1   8  27       51.88       60.65      5.25 o 
   0   8  27       92.47       86.48      8.73 o 
  -2   0  28        7.80       10.38      3.59 o 
   0   0  28       30.82       28.18      5.29 o 
  -2   1  28      169.74      167.04     11.21 o 
  -1   1  28       62.27       69.01     11.94 o 
   0   1  28        0.80        6.20      2.13 o 
   1   1  28       54.26       63.20      6.54 o 
  -2   2  28        2.52        4.64      2.24 o 
  -1   2  28       58.48       59.25      5.23 o 
   0   2  28        2.10        3.41      1.93 o 
   1   2  28       31.66       43.85      4.25 o 
  -2   3  28       37.79       37.54      4.36 o 
  -1   3  28        0.79        2.13      2.45 o 
   0   3  28        7.50       13.18      2.78 o 
   1   3  28       89.48       96.86      8.12 o 
  -2   4  28       57.91       70.44      5.81 o 
  -1   4  28        0.91        7.36      2.45 o 
   0   4  28        1.96        3.30      2.74 o 
   1   4  28       55.70       53.53      7.03 o 
  -1   5  28        0.10        3.13      2.03 o 
   0   5  28       26.77       25.41      3.52 o 
  -1   6  28       56.34       64.42      5.34 o 
   0   6  28       27.99       41.26      6.61 o 
  -1   0  29       13.53       11.33      4.15 o 
  -1   1  29       14.05       21.21      3.51 o 
   0   1  29       11.92       16.14      2.89 o 
  -1   2  29       41.74       47.95      4.86 o 
   0   2  29        0.92        3.89      2.03 o 
  -1   3  29       18.55       22.90      6.28 o 
   0   3  29       13.64       17.42      3.02 o 
   0   4  29        7.50       13.28      2.79 o 
                                                 
